# Supplementary material for: Gut Microbiota in Lactose Intolerance: A Mendelian Randomization Study on Microbial Mechanisms and Potential Links to Tumor Inflammatory Microenvironments
Source: Mediators Inflamm. 2025 Jun 5;2025:8181816. doi: 10.1155/mi/8181816 (PMC12162160; doi:10.1155/mi/8181816)
Supplement: Supporting Information 2 — Table S1: The selected IVs in the MR study of causal effect of gut microbiota on LI. Table S2: The results of heterogeneity test of gut microbiota IVs. Table S3: The results of directional horizontal pleiotropy test for gut microbiota IVs. Table S4: The selected IVs in the MR study of causal effect of LI on gut microbiota. Table S5: MR estimates of causal effect of LI on gut microbiota. Table S6: The results of heterogeneity test of LI IVs. Table S7: The results of directional horizontal pleiotropy test for LI IVs. [file 8181816.f2.XLSX]

## Sheet: Supplementary Table S1
Supplementary Table S1 The selected IVs in the MR study of causal effect of gut microbiota on LI
Bacterial taxa (exposure)	SNP	Effect allele	Other allele	F-stastistics	Exposure (Bacterial taxa)			Outcomes (LI)
					Beta	SE	P-value	Beta	SE	P-value
Gut microbiota abundance (class Actinobacteria id.419)	rs11655079	T	C	20.3477	-0.0560674	0.0124286	5.92516e-06	-0.1107	0.0864	0.2
Gut microbiota abundance (class Actinobacteria id.419)	rs11745923	G	T	23.8092	0.0563759	0.0115529	1.58132e-06	-0.0112	0.0689	0.8713
Gut microbiota abundance (class Actinobacteria id.419)	rs12049045	A	G	19.9327	0.0510452	0.0114325	8.62621e-06	-0.0208	0.0693	0.7637
Gut microbiota abundance (class Actinobacteria id.419)	rs134366	A	G	22.6594	-0.111877	0.023501	1.50428e-06	-0.0166	0.1331	0.9008
Gut microbiota abundance (class Actinobacteria id.419)	rs1376754	G	A	20.4861	0.0509242	0.0112503	6.71382e-06	-0.0496	0.0675	0.4624
Gut microbiota abundance (class Actinobacteria id.419)	rs1515761	C	T	20.1329	-0.0762317	0.0169884	4.96364e-06	0.1599	0.129	0.2153
Gut microbiota abundance (class Actinobacteria id.419)	rs182549	T	C	85.3644	-0.111489	0.012066	3.78966e-20	-1.1172	0.0731	1.12099e-52
Gut microbiota abundance (class Actinobacteria id.419)	rs4945008	G	A	19.8395	-0.0540741	0.0121393	5.39237e-06	-0.0067	0.069	0.9223
Gut microbiota abundance (class Actinobacteria id.419)	rs6660520	G	A	27.9805	-0.0711483	0.0134495	1.10652e-07	-0.0665	0.0756	0.3787
Gut microbiota abundance (class Actinobacteria id.419)	rs72767435	T	C	21.3201	-0.126352	0.0273626	2.56803e-06	0.0194	0.1486	0.8962
Gut microbiota abundance (class Actinobacteria id.419)	rs7322849	T	C	23.95	0.0944467	0.0192976	6.20798e-07	0.1249	0.1175	0.2875
Gut microbiota abundance (class Actinobacteria id.419)	rs80083040	T	G	20.0348	0.155784	0.0348017	8.62105e-06	0.0892	0.1641	0.5868
Gut microbiota abundance (class Actinobacteria id.419)	rs8047955	G	A	24.3166	-0.0575816	0.0116762	8.3372e-07	-0.0711	0.0692	0.3042
Gut microbiota abundance (class Actinobacteria id.419)	rs857444	C	T	19.4976	0.0509553	0.011539	8.92237e-06	0.0251	0.0698	0.718701
Gut microbiota abundance (class Actinobacteria id.419)	rs961091	G	A	19.832	0.0501255	0.011255	8.67601e-06	-0.073	0.0698	0.2954
Gut microbiota abundance (class Alphaproteobacteria id.2379)	rs140912403	C	T	25.5735	-0.160677	0.0317708	6.20369e-07	-0.0911	0.1447	0.528901
Gut microbiota abundance (class Alphaproteobacteria id.2379)	rs34569731	G	A	20.0254	-0.0705145	0.0157564	7.37921e-06	-0.0491	0.0702	0.4839
Gut microbiota abundance (class Alphaproteobacteria id.2379)	rs55876211	C	T	19.2528	-0.080811	0.0184159	7.53633e-06	0.018	0.0771	0.8153
Gut microbiota abundance (class Alphaproteobacteria id.2379)	rs62285697	C	T	19.8095	0.0805256	0.0180912	9.75933e-06	-0.128	0.0781	0.1012
Gut microbiota abundance (class Alphaproteobacteria id.2379)	rs76784716	A	G	24.7737	0.133271	0.0267738	5.09143e-07	0.0921	0.1062	0.3859
Gut microbiota abundance (class Alphaproteobacteria id.2379)	rs7960664	A	G	20.3024	-0.0969489	0.0215149	8.84301e-06	-0.0779	0.1204	0.5177
Gut microbiota abundance (class Alphaproteobacteria id.2379)	rs9813022	A	G	23.8368	-0.0751277	0.0153867	1.05334e-06	0.0916	0.0695	0.1877
Gut microbiota abundance (class Bacilli id.1673)	rs11110282	A	G	21.6656	-0.101189	0.0217379	4.85445e-06	-0.1514	0.1565	0.3331
Gut microbiota abundance (class Bacilli id.1673)	rs11730038	G	A	24.0092	-0.0630747	0.0128717	1.96024e-06	0.0388	0.0741	0.6002
Gut microbiota abundance (class Bacilli id.1673)	rs12797734	T	C	20.3601	0.0572158	0.0126793	7.21174e-06	0.0386	0.0781	0.6215
Gut microbiota abundance (class Bacilli id.1673)	rs13068444	A	G	19.4118	0.0601035	0.0136407	9.53038e-06	-0.0158	0.088	0.8572
Gut microbiota abundance (class Bacilli id.1673)	rs1595463	C	A	19.2971	0.0476864	0.0108547	7.97389e-06	0.0678	0.0679	0.3182
Gut microbiota abundance (class Bacilli id.1673)	rs28564647	T	G	19.852	-0.0613034	0.0137579	7.81196e-06	-0.0302	0.0902	0.737901
Gut microbiota abundance (class Bacilli id.1673)	rs2952251	G	A	23.3581	0.0598868	0.0123903	1.07895e-06	0.0521	0.0887	0.5571
Gut microbiota abundance (class Bacilli id.1673)	rs34989881	A	G	20.3711	0.111056	0.0246039	6.54591e-06	0.471	0.1614	0.00352298
Gut microbiota abundance (class Bacilli id.1673)	rs35344081	G	A	23.7686	0.0619529	0.0127066	1.01499e-06	0.0163	0.0763	0.8311
Gut microbiota abundance (class Bacilli id.1673)	rs4028634	C	T	22.4613	-0.0520614	0.0109842	2.2076e-06	0.0416	0.0697	0.5501
Gut microbiota abundance (class Bacilli id.1673)	rs4459992	T	C	21.2036	0.0535854	0.0116362	4.29833e-06	0.0884	0.0717	0.2178
Gut microbiota abundance (class Bacilli id.1673)	rs57872228	C	T	23.7536	-0.0714773	0.0146647	9.21977e-07	0.0281	0.1052	0.7896
Gut microbiota abundance (class Bacilli id.1673)	rs694949	A	G	20.3107	-0.081146	0.0180042	7.59591e-06	-0.0423	0.1143	0.711101
Gut microbiota abundance (class Bacilli id.1673)	rs74663707	C	T	19.0923	0.0979154	0.0224074	8.45688e-06	0.1831	0.137	0.1813
Gut microbiota abundance (class Bacilli id.1673)	rs7666190	A	C	17.6076	0.104044	0.0247934	8.46837e-06	0.0061	0.1053	0.9541
Gut microbiota abundance (class Bacilli id.1673)	rs77558518	A	G	23.1545	-0.107255	0.0222879	1.33773e-06	0.0604	0.1149	0.5989
Gut microbiota abundance (class Bacilli id.1673)	rs78938557	T	C	21.511	0.108007	0.0232858	1.06891e-06	-0.0972	0.2017	0.629901
Gut microbiota abundance (class Bacilli id.1673)	rs9581006	T	C	23.2042	-0.225309	0.0467697	1.79457e-06	-0.0321	0.1787	0.8575
Gut microbiota abundance (class Bacteroidia id.912)	rs11146701	A	G	20.1833	0.0473596	0.010541	7.08223e-06	0.1586	0.0886	0.0733196
Gut microbiota abundance (class Bacteroidia id.912)	rs17343978	A	C	21.0637	-0.0552057	0.0120278	8.3593e-06	-0.0153	0.083	0.8534
Gut microbiota abundance (class Bacteroidia id.912)	rs2032750	C	T	22.6537	0.0508393	0.0106807	1.91509e-06	0.137	0.0677	0.0429804
Gut microbiota abundance (class Bacteroidia id.912)	rs2363574	T	C	19.2184	0.222741	0.0508055	9.93482e-06	-0.0133	0.1768	0.94
Gut microbiota abundance (class Bacteroidia id.912)	rs4146051	G	A	19.1025	0.107377	0.0245661	8.76436e-06	-0.0279	0.1254	0.8237
Gut microbiota abundance (class Bacteroidia id.912)	rs4916508	A	G	19.6387	0.0466729	0.0105312	8.4711e-06	-0.0359	0.068	0.597601
Gut microbiota abundance (class Bacteroidia id.912)	rs55773148	G	A	26.3378	-0.121514	0.0236759	3.89583e-07	-0.1096	0.1501	0.4655
Gut microbiota abundance (class Bacteroidia id.912)	rs62531359	T	G	19.1353	0.0655728	0.0149891	9.08657e-06	-0.0882	0.0874	0.3128
Gut microbiota abundance (class Bacteroidia id.912)	rs62575403	C	T	20.2609	0.140055	0.0311128	7.06122e-06	0.2183	0.1696	0.198
Gut microbiota abundance (class Bacteroidia id.912)	rs72706335	T	C	20.3118	-0.22241	0.0493458	7.65526e-06	-0.0652	0.2152	0.762
Gut microbiota abundance (class Bacteroidia id.912)	rs73975615	G	A	21.871	-0.207018	0.0442633	1.21616e-06	0.9731	0.3929	0.0132501
Gut microbiota abundance (class Bacteroidia id.912)	rs7631304	G	A	23.5871	-0.0645771	0.0132957	8.36778e-07	0.0428	0.0945	0.650801
Gut microbiota abundance (class Bacteroidia id.912)	rs79585701	A	C	18.6846	0.0646823	0.0149628	9.98596e-06	-0.0182	0.0962	0.8499
Gut microbiota abundance (class Bacteroidia id.912)	rs929878	T	C	20.3693	0.0548532	0.012153	4.7338e-06	0.0401	0.0823	0.626299
Gut microbiota abundance (class Betaproteobacteria id.2867)	rs11128180	A	G	21.2004	0.0592944	0.0128769	3.67147e-06	-0.0586	0.0794	0.4605
Gut microbiota abundance (class Betaproteobacteria id.2867)	rs1511453	A	G	21.4986	0.0923492	0.0199158	4.75762e-06	-0.0302	0.1442	0.8342
Gut microbiota abundance (class Betaproteobacteria id.2867)	rs1928341	G	A	22.6578	-0.0525581	0.0110408	2.0153e-06	-0.0013	0.0684	0.9844
Gut microbiota abundance (class Betaproteobacteria id.2867)	rs2321387	G	A	20.4275	-0.0494596	0.0109424	5.80029e-06	0.0384	0.0681	0.5729
Gut microbiota abundance (class Betaproteobacteria id.2867)	rs2613606	T	C	22.1195	0.0513106	0.0109091	2.19816e-06	0.09	0.0682	0.1874
Gut microbiota abundance (class Betaproteobacteria id.2867)	rs320161	G	A	20.5611	-0.0572286	0.01262	7.33247e-06	-0.0826	0.08	0.302
Gut microbiota abundance (class Betaproteobacteria id.2867)	rs4033856	T	C	24.7721	-0.0832423	0.0167237	5.17166e-07	0.17	0.1202	0.1574
Gut microbiota abundance (class Betaproteobacteria id.2867)	rs56386628	C	T	21.0276	-0.0622252	0.0135688	5.86949e-06	0.1201	0.0773	0.1201
Gut microbiota abundance (class Betaproteobacteria id.2867)	rs6087811	T	G	24.2749	-0.0978177	0.0198522	7.44303e-07	-0.1156	0.1115	0.2998
Gut microbiota abundance (class Betaproteobacteria id.2867)	rs62395635	T	C	21.6199	0.109741	0.0236	2.9409e-06	-0.1767	0.1407	0.2094
Gut microbiota abundance (class Betaproteobacteria id.2867)	rs75242906	C	T	18.598	-0.121083	0.028075	9.27278e-06	0.0414	0.1222	0.7346
Gut microbiota abundance (class Clostridia id.1859)	rs10774377	G	A	21.3874	-0.052659	0.0113858	3.24399e-06	-0.011	0.068	0.8715
Gut microbiota abundance (class Clostridia id.1859)	rs112334273	G	A	25.3105	0.0641008	0.0127404	3.81408e-07	0.0616	0.0753	0.4133
Gut microbiota abundance (class Clostridia id.1859)	rs13105690	C	T	20.0411	0.0529097	0.011818	8.77789e-06	0.0652	0.0751	0.3849
Gut microbiota abundance (class Clostridia id.1859)	rs13179700	C	T	21.8271	-0.0511937	0.0109569	3.37085e-06	-0.0628	0.071	0.3767
Gut microbiota abundance (class Clostridia id.1859)	rs1842454	G	A	18.4637	-0.0547202	0.0127338	8.72027e-06	0.094	0.0864	0.2764
Gut microbiota abundance (class Clostridia id.1859)	rs2273429	A	G	22.3605	-0.0724037	0.0153105	4.52137e-06	-0.1496	0.1097	0.1728
Gut microbiota abundance (class Clostridia id.1859)	rs6797343	T	G	19.3725	-0.0592279	0.0134556	9.35643e-06	-0.0152	0.0853	0.8585
Gut microbiota abundance (class Clostridia id.1859)	rs6814436	C	T	24.0718	-0.0739995	0.0150815	9.65095e-07	-0.0689	0.0968	0.4761
Gut microbiota abundance (class Clostridia id.1859)	rs6815608	C	T	24.2257	-0.103803	0.0210883	4.01856e-07	-0.0152	0.0939	0.8711
Gut microbiota abundance (class Clostridia id.1859)	rs72738886	T	C	20.6939	0.0866169	0.0190393	8.24233e-06	0.0408	0.1273	0.7485
Gut microbiota abundance (class Clostridia id.1859)	rs72915163	T	C	23.2244	-0.0581025	0.0120557	1.34295e-06	0.0266	0.0822	0.746401
Gut microbiota abundance (class Clostridia id.1859)	rs992074	T	C	25.2419	-0.255639	0.0508787	8.77506e-07	-0.3342	0.2241	0.1359
Gut microbiota abundance (class Coriobacteriia id.809)	rs11250875	T	C	21.5226	0.06075	0.0130939	4.82848e-06	0.2125	0.082	0.00954201
Gut microbiota abundance (class Coriobacteriia id.809)	rs11656361	A	C	19.3911	0.0773006	0.017553	8.0201e-06	0.0271	0.0877	0.757201
Gut microbiota abundance (class Coriobacteriia id.809)	rs12974142	G	A	19.8617	0.0789796	0.0177205	8.51236e-06	0.1148	0.1317	0.3831
Gut microbiota abundance (class Coriobacteriia id.809)	rs13307134	T	C	20.0689	-0.0565686	0.0126265	7.79938e-06	0.077	0.0903	0.3938
Gut microbiota abundance (class Coriobacteriia id.809)	rs1397793	A	G	19.6789	0.0498855	0.0112446	9.77372e-06	-0.0028	0.0741	0.9699
Gut microbiota abundance (class Coriobacteriia id.809)	rs1816223	G	A	20.6494	0.0586265	0.0129006	4.84117e-06	-0.2376	0.0841	0.00475094
Gut microbiota abundance (class Coriobacteriia id.809)	rs240104	T	C	22.6265	-0.0603429	0.0126849	1.51604e-06	0.0406	0.0752	0.5891
Gut microbiota abundance (class Coriobacteriia id.809)	rs2442778	A	G	20.269	0.116408	0.0258545	9.02693e-06	-0.1613	0.1516	0.2876
Gut microbiota abundance (class Coriobacteriia id.809)	rs3025411	A	G	19.563	0.0926543	0.0209468	8.26913e-06	0.0958	0.1103	0.3853
Gut microbiota abundance (class Coriobacteriia id.809)	rs34739816	G	T	21.5913	0.0965017	0.0207666	3.88356e-06	-0.1571	0.1447	0.2777
Gut microbiota abundance (class Coriobacteriia id.809)	rs67561917	A	G	21.4834	-0.0714367	0.0154113	5.39126e-06	-0.0426	0.087	0.6242
Gut microbiota abundance (class Coriobacteriia id.809)	rs719099	A	G	24.9533	0.0778402	0.0155815	5.43313e-07	0.0343	0.1135	0.7627
Gut microbiota abundance (class Coriobacteriia id.809)	rs8010111	A	G	20.3251	0.103377	0.0229286	6.8962e-06	0.0056	0.1229	0.9635
Gut microbiota abundance (class Deltaproteobacteria id.3087)	rs1035691	G	A	20.5854	0.055176	0.0121602	9.65162e-06	-0.0732	0.0691	0.2895
Gut microbiota abundance (class Deltaproteobacteria id.3087)	rs112381107	C	T	20.4417	0.206594	0.0456908	4.63052e-06	0.0562	0.1426	0.6934
Gut microbiota abundance (class Deltaproteobacteria id.3087)	rs11599763	C	T	21.4868	0.0544219	0.0117397	3.94121e-06	-0.083	0.0691	0.2294
Gut microbiota abundance (class Deltaproteobacteria id.3087)	rs17084793	G	A	19.8474	-0.0710762	0.015953	5.6863e-06	-0.0958	0.0955	0.316
Gut microbiota abundance (class Deltaproteobacteria id.3087)	rs17791387	A	G	22.7576	-0.0735881	0.0154246	1.60221e-06	-0.1246	0.1148	0.2776
Gut microbiota abundance (class Deltaproteobacteria id.3087)	rs2692012	G	A	18.9658	-0.110335	0.0253336	3.14188e-06	0.1305	0.1483	0.3787
Gut microbiota abundance (class Deltaproteobacteria id.3087)	rs2838334	G	A	20.4772	0.0561722	0.0124124	5.44553e-06	0.0243	0.0708	0.731301
Gut microbiota abundance (class Deltaproteobacteria id.3087)	rs3935584	C	T	20.4823	-0.0523484	0.011566	7.50119e-06	0.0005	0.0676	0.9942
Gut microbiota abundance (class Deltaproteobacteria id.3087)	rs4506934	C	T	21.6627	-0.0936514	0.02012	3.58889e-06	0.0566	0.1049	0.5897
Gut microbiota abundance (class Deltaproteobacteria id.3087)	rs55744759	A	G	20.851	-0.0779693	0.0170738	7.31375e-06	0.0808	0.1068	0.4493
Gut microbiota abundance (class Deltaproteobacteria id.3087)	rs6058181	C	T	24.7517	0.0825716	0.0165958	3.39555e-07	0.0477	0.0916	0.6022
Gut microbiota abundance (class Deltaproteobacteria id.3087)	rs62020470	A	G	20.4774	-0.0585411	0.0129358	4.85087e-06	-0.0283	0.0876	0.7466
Gut microbiota abundance (class Deltaproteobacteria id.3087)	rs9928243	C	A	20.9197	-0.0538457	0.0117718	5.02077e-06	-0.0018	0.0674	0.9788
Gut microbiota abundance (class Erysipelotrichia id.2147)	rs1074800	G	A	20.4562	-0.0492438	0.010887	6.14582e-06	-0.0446	0.0683	0.5139
Gut microbiota abundance (class Erysipelotrichia id.2147)	rs10781552	C	T	22.6298	-0.0552212	0.0116074	2.33115e-06	-0.0296	0.0749	0.693201
Gut microbiota abundance (class Erysipelotrichia id.2147)	rs17530232	A	G	21.0392	0.10305	0.0224648	2.79126e-06	-0.0695	0.1514	0.6461
Gut microbiota abundance (class Erysipelotrichia id.2147)	rs1884466	C	T	19.7569	-0.0475363	0.0106939	9.52708e-06	-0.0423	0.0676	0.532
Gut microbiota abundance (class Erysipelotrichia id.2147)	rs2300774	A	G	24.0903	-0.0524152	0.0106784	8.95468e-07	-0.0807	0.0676	0.2325
Gut microbiota abundance (class Erysipelotrichia id.2147)	rs290833	T	G	19.9399	-0.0497374	0.0111376	8.02897e-06	-0.0014	0.0676	0.9837
Gut microbiota abundance (class Erysipelotrichia id.2147)	rs35161940	T	C	23.115	-0.0806041	0.0167641	1.8451e-06	-0.0121	0.1091	0.9116
Gut microbiota abundance (class Erysipelotrichia id.2147)	rs4078432	T	C	20.7202	0.0608929	0.0133764	4.23107e-06	-0.0266	0.0894	0.765701
Gut microbiota abundance (class Erysipelotrichia id.2147)	rs56970041	T	G	19.3826	0.0724145	0.0164471	5.40344e-06	-0.1574	0.1399	0.2604
Gut microbiota abundance (class Erysipelotrichia id.2147)	rs62504403	C	T	28.3668	0.0681159	0.0127883	1.12264e-07	-0.0825	0.0851	0.3324
Gut microbiota abundance (class Erysipelotrichia id.2147)	rs7234058	T	C	23.7405	-0.0945759	0.0194091	9.12347e-07	0.135	0.1169	0.248
Gut microbiota abundance (class Erysipelotrichia id.2147)	rs7826267	G	T	17.7525	0.0839071	0.0199131	9.28453e-06	-0.1391	0.1372	0.3104
Gut microbiota abundance (class Erysipelotrichia id.2147)	rs8003149	C	T	21.2447	0.0538798	0.0116888	4.08479e-06	0.0355	0.0715	0.619599
Gut microbiota abundance (class Gammaproteobacteria id.3303)	rs11181912	G	A	23.7641	-0.0579153	0.0118796	9.94764e-07	0.1979	0.0721	0.00608205
Gut microbiota abundance (class Gammaproteobacteria id.3303)	rs12404135	A	G	20.9301	-0.0788843	0.0172415	8.89488e-06	-0.2521	0.1257	0.04492
Gut microbiota abundance (class Gammaproteobacteria id.3303)	rs6706173	A	C	25.7223	0.074251	0.0146392	1.99494e-07	0.0917	0.0977	0.348
Gut microbiota abundance (class Gammaproteobacteria id.3303)	rs75101789	C	T	19.9994	0.0729012	0.0163003	8.7878e-06	0.1031	0.1198	0.3896
Gut microbiota abundance (class Gammaproteobacteria id.3303)	rs79795896	A	G	20.5278	-0.15921	0.0351373	7.9241e-06	-0.1732	0.1605	0.2806
Gut microbiota abundance (class Gammaproteobacteria id.3303)	rs9494710	C	T	20.6597	-0.0549673	0.0120924	4.54611e-06	0.0449	0.0722	0.5342
Gut microbiota abundance (class Lentisphaeria id.2250)	rs1002941	A	G	20.2307	-0.105025	0.0233484	8.14836e-06	0.0051	0.0781	0.9484
Gut microbiota abundance (class Lentisphaeria id.2250)	rs11770843	C	T	21.7036	0.109431	0.0234879	1.9073e-06	0.0756	0.0721	0.2942
Gut microbiota abundance (class Lentisphaeria id.2250)	rs17114848	G	A	22.0698	0.152377	0.0324332	4.05864e-06	0.0799	0.1132	0.4804
Gut microbiota abundance (class Lentisphaeria id.2250)	rs2031282	A	G	20.4875	0.122368	0.0270329	4.38258e-06	-0.0375	0.0892	0.674401
Gut microbiota abundance (class Lentisphaeria id.2250)	rs2825714	A	G	22.5653	-0.13741	0.0289246	1.72211e-06	-0.0512	0.0904	0.5711
Gut microbiota abundance (class Lentisphaeria id.2250)	rs62570196	C	T	24.1887	-0.21635	0.0439866	1.07924e-06	-0.0482	0.1689	0.7755
Gut microbiota abundance (class Lentisphaeria id.2250)	rs72640280	A	G	20.5106	0.220207	0.0486196	5.18036e-06	0.044	0.1479	0.766
Gut microbiota abundance (class Lentisphaeria id.2250)	rs77599476	A	G	22.9991	0.230292	0.0480168	1.86132e-06	0.0348	0.147	0.8129
Gut microbiota abundance (class Melainabacteria id.1589)	rs10148250	A	G	19.8634	-0.0861928	0.0193381	8.67142e-06	-0.0187	0.0711	0.792801
Gut microbiota abundance (class Melainabacteria id.1589)	rs10738747	A	G	19.5114	-0.0814624	0.0184409	9.95795e-06	0.056	0.0679	0.41
Gut microbiota abundance (class Melainabacteria id.1589)	rs11150282	T	C	25.2319	0.0989487	0.0196972	6.02893e-07	-0.0136	0.0702	0.8468
Gut microbiota abundance (class Melainabacteria id.1589)	rs113884518	T	C	20.368	-0.205352	0.0454982	8.05675e-06	0.1766	0.2192	0.4205
Gut microbiota abundance (class Melainabacteria id.1589)	rs28678345	T	C	20.8154	0.214848	0.0470878	6.69083e-06	-0.0403	0.1577	0.7984
Gut microbiota abundance (class Melainabacteria id.1589)	rs367480	A	G	20.3198	0.083758	0.0185796	8.19917e-06	0.0101	0.0703	0.8855
Gut microbiota abundance (class Melainabacteria id.1589)	rs4129395	G	A	23.4367	0.0896187	0.0185106	1.48057e-06	0.0208	0.0672	0.7571
Gut microbiota abundance (class Melainabacteria id.1589)	rs789069	A	C	19.5277	-0.103539	0.0234287	6.84636e-06	-0.0397	0.0964	0.68
Gut microbiota abundance (class Melainabacteria id.1589)	rs79790072	T	C	21.5958	0.226722	0.0487841	3.29011e-06	-0.2918	0.1952	0.135
Gut microbiota abundance (class Melainabacteria id.1589)	rs9864379	T	C	29.8078	-0.159735	0.0292553	5.36056e-08	0.0281	0.0948	0.7671
Gut microbiota abundance (class Methanobacteria id.119)	rs10202904	G	T	26.7579	0.121754	0.0235357	3.01432e-07	-0.0459	0.0687	0.5038
Gut microbiota abundance (class Methanobacteria id.119)	rs10424197	A	G	20.2077	0.111274	0.0247517	9.27897e-06	0.0026	0.0777	0.9736
Gut microbiota abundance (class Methanobacteria id.119)	rs4257531	G	A	20.3129	0.164498	0.0364959	7.44338e-06	-0.064	0.1105	0.5623
Gut microbiota abundance (class Methanobacteria id.119)	rs56131665	G	A	20.6661	0.178661	0.039298	6.17988e-06	0.0304	0.1085	0.7791
Gut microbiota abundance (class Methanobacteria id.119)	rs6508769	C	T	19.8535	-0.153519	0.0344519	8.22527e-06	-0.0134	0.0951	0.8884
Gut microbiota abundance (class Methanobacteria id.119)	rs6776814	T	C	23.4794	-0.199566	0.0411825	1.63061e-06	-0.2068	0.2366	0.3821
Gut microbiota abundance (class Methanobacteria id.119)	rs73068003	G	T	20.2034	-0.15814	0.0351803	8.44578e-06	-0.1151	0.1138	0.3119
Gut microbiota abundance (class Methanobacteria id.119)	rs73457410	A	G	24.3126	0.21534	0.0436695	1.40854e-06	-0.1294	0.1374	0.346
Gut microbiota abundance (class Methanobacteria id.119)	rs75208022	C	T	21.7144	-0.227245	0.048763	5.92107e-06	0.059	0.1157	0.61
Gut microbiota abundance (class Methanobacteria id.119)	rs894996	C	A	23.3461	0.216999	0.0449076	1.87556e-06	0.0201	0.1319	0.8789
Gut microbiota abundance (class Mollicutes id.3920)	rs10108398	G	A	24.9561	0.0769142	0.0153953	1.09001e-06	0.087	0.0753	0.2475
Gut microbiota abundance (class Mollicutes id.3920)	rs11890098	A	G	23.5473	0.074438	0.0153389	9.56577e-07	0.009	0.0751	0.9045
Gut microbiota abundance (class Mollicutes id.3920)	rs12566890	T	G	19.1736	-0.101147	0.0230978	3.65098e-06	-0.0045	0.1007	0.964
Gut microbiota abundance (class Mollicutes id.3920)	rs17214486	C	A	20.2204	0.06099	0.0135623	6.60861e-06	-0.0291	0.0722	0.6872
Gut microbiota abundance (class Mollicutes id.3920)	rs2464826	A	C	19.8713	0.0944239	0.0211806	8.39499e-06	-0.0174	0.1067	0.8705
Gut microbiota abundance (class Mollicutes id.3920)	rs28537087	G	A	18.9992	0.0820873	0.0188312	8.07402e-06	0.0267	0.0783	0.7335
Gut microbiota abundance (class Mollicutes id.3920)	rs3768491	G	A	20.8724	0.0681052	0.0149061	4.2335e-06	0.1176	0.0739	0.1113
Gut microbiota abundance (class Mollicutes id.3920)	rs4885016	C	T	20.3603	0.0819606	0.0181628	7.26993e-06	0.0895	0.0991	0.3665
Gut microbiota abundance (class Mollicutes id.3920)	rs6043847	T	C	21.3715	-0.114937	0.0248606	4.55481e-06	-0.0652	0.1431	0.649
Gut microbiota abundance (class Mollicutes id.3920)	rs72901605	T	C	22.3352	-0.0841852	0.0178119	3.25792e-06	0.2793	0.1062	0.00851393
Gut microbiota abundance (class Mollicutes id.3920)	rs74603314	T	C	22.9205	0.221639	0.0462918	1.5569e-06	0.474	0.1718	0.00578895
Gut microbiota abundance (class Mollicutes id.3920)	rs78169027	A	G	20.8211	-0.108283	0.0237289	5.87611e-06	-0.2531	0.1432	0.0772396
Gut microbiota abundance (class Negativicutes id.2164)	rs1135612	G	A	19.7585	0.0529785	0.0119177	9.26296e-06	-0.1102	0.0826	0.1825
Gut microbiota abundance (class Negativicutes id.2164)	rs13086907	G	A	22.5284	0.0625312	0.0131735	1.95488e-06	0.0169	0.0812	0.8352
Gut microbiota abundance (class Negativicutes id.2164)	rs1643968	T	C	25.3355	-0.0565284	0.0112298	4.14601e-07	-0.0661	0.0701	0.3456
Gut microbiota abundance (class Negativicutes id.2164)	rs1649999	A	G	20.2433	0.0748989	0.0166458	7.58124e-06	-0.031	0.1143	0.785899
Gut microbiota abundance (class Negativicutes id.2164)	rs2834062	A	G	20.1867	0.0489057	0.0108842	8.43918e-06	0.0162	0.0739	0.827
Gut microbiota abundance (class Negativicutes id.2164)	rs4463806	C	T	17.6787	0.0543966	0.0129365	7.80657e-06	-0.0692	0.0858	0.4202
Gut microbiota abundance (class Negativicutes id.2164)	rs4722181	T	G	22.4486	0.0501306	0.0105798	2.00111e-06	0.0416	0.0674	0.5369
Gut microbiota abundance (class Negativicutes id.2164)	rs60274479	T	C	24.1787	-0.0659623	0.0134137	1.1623e-06	-0.1101	0.0853	0.1965
Gut microbiota abundance (class Negativicutes id.2164)	rs61249479	A	C	21.2327	0.0777075	0.0168628	2.95474e-06	0.1137	0.0929	0.2211
Gut microbiota abundance (class Negativicutes id.2164)	rs71405394	G	A	22.5359	-0.114178	0.02405	2.16631e-06	0.0384	0.1335	0.7734
Gut microbiota abundance (class Negativicutes id.2164)	rs73232831	G	A	23.2389	-0.151829	0.0314932	1.87452e-06	0.188	0.1852	0.3101
Gut microbiota abundance (class Negativicutes id.2164)	rs9423647	G	A	20.6251	0.047817	0.0105282	6.06108e-06	-0.0694	0.0677	0.3053
Gut microbiota abundance (class Verrucomicrobiae id.4029)	rs111862613	T	C	21.2487	0.090699	0.0196746	3.73844e-06	0.0944	0.0903	0.2961
Gut microbiota abundance (class Verrucomicrobiae id.4029)	rs117107102	A	G	22.4904	0.204683	0.0431572	2.91823e-06	0.1058	0.1576	0.5021
Gut microbiota abundance (class Verrucomicrobiae id.4029)	rs11729256	T	C	24.9242	0.0749798	0.0150177	6.73085e-07	-0.1284	0.0896	0.1519
Gut microbiota abundance (class Verrucomicrobiae id.4029)	rs12908520	G	A	22.3374	0.0618926	0.0130946	2.17165e-06	0.134	0.0679	0.0484395
Gut microbiota abundance (class Verrucomicrobiae id.4029)	rs2602429	T	C	22.8597	-0.0746844	0.0156194	2.58297e-06	0.126	0.0768	0.101
Gut microbiota abundance (class Verrucomicrobiae id.4029)	rs4242783	A	G	21.7784	-0.0689292	0.0147693	2.63615e-06	0.0302	0.0752	0.687999
Gut microbiota abundance (class Verrucomicrobiae id.4029)	rs4936098	G	A	22.7825	-0.0648843	0.0135928	1.1222e-06	0.0706	0.0705	0.3166
Gut microbiota abundance (class Verrucomicrobiae id.4029)	rs61779207	G	A	20.4289	-0.0758309	0.0167762	6.7228e-06	-0.0253	0.0811	0.755099
Gut microbiota abundance (class Verrucomicrobiae id.4029)	rs74542928	T	C	22.5046	0.112164	0.0236422	1.63222e-06	-0.2406	0.1575	0.1267
Gut microbiota abundance (class Verrucomicrobiae id.4029)	rs9349825	A	G	22.8949	-0.0704036	0.0147128	2.53688e-06	-0.0412	0.086	0.6317
Gut microbiota abundance (class Verrucomicrobiae id.4029)	rs941682	G	A	19.2877	-0.0631436	0.0143767	9.60993e-06	-0.0678	0.0753	0.3679
Gut microbiota abundance (family Acidaminococcaceae id.2166)	rs262812	T	C	21.3104	-0.065675	0.0142257	3.24908e-06	0.0709	0.0736	0.3354
Gut microbiota abundance (family Acidaminococcaceae id.2166)	rs2933324	G	A	22.3119	0.0662557	0.0140257	2.23676e-06	0.045	0.0804	0.5757
Gut microbiota abundance (family Acidaminococcaceae id.2166)	rs45497800	T	C	20.9721	-0.117863	0.0257351	5.86422e-06	0.0056	0.0965	0.9538
Gut microbiota abundance (family Acidaminococcaceae id.2166)	rs6589457	G	A	22.5297	-0.165911	0.0349516	2.3151e-06	0.0108	0.1542	0.9439
Gut microbiota abundance (family Acidaminococcaceae id.2166)	rs6923842	T	C	22.1371	-0.0796106	0.0169192	2.21304e-06	0.0411	0.106	0.697999
Gut microbiota abundance (family Acidaminococcaceae id.2166)	rs74540770	G	A	20.0184	-0.108969	0.0243533	7.0881e-06	0.0939	0.1247	0.4513
Gut microbiota abundance (family Acidaminococcaceae id.2166)	rs78702810	T	C	19.7754	-0.143755	0.0323244	9.16474e-06	0.3018	0.1112	0.00663697
Gut microbiota abundance (family Actinomycetaceae id.421)	rs2889192	T	G	20.7111	-0.0887537	0.0195009	3.64418e-06	0.0086	0.0947	0.9276
Gut microbiota abundance (family Actinomycetaceae id.421)	rs34583783	G	T	21.9268	0.123756	0.026427	5.47974e-06	0.2012	0.1409	0.1533
Gut microbiota abundance (family Actinomycetaceae id.421)	rs35011108	A	G	23.0375	0.241826	0.0503796	1.82671e-06	0.0302	0.1354	0.8235
Gut microbiota abundance (family Actinomycetaceae id.421)	rs4073240	G	A	20.6021	0.0747546	0.0164684	6.05327e-06	0.0619	0.0692	0.3717
Gut microbiota abundance (family Actinomycetaceae id.421)	rs58484246	T	C	20.2938	0.0761407	0.0169007	6.12421e-06	0.0069	0.0703	0.9222
Gut microbiota abundance (family Alcaligenaceae id.2875)	rs112135816	T	G	20.4079	-0.0775052	0.0171554	5.27667e-06	-0.0811	0.1404	0.5636
Gut microbiota abundance (family Alcaligenaceae id.2875)	rs1153990	A	G	20.947	-0.058727	0.0128306	5.96788e-06	-0.0882	0.0726	0.2245
Gut microbiota abundance (family Alcaligenaceae id.2875)	rs147968	C	T	19.6827	0.0489475	0.0110321	9.12704e-06	-0.041	0.0674	0.5428
Gut microbiota abundance (family Alcaligenaceae id.2875)	rs28480294	C	T	20.0299	0.0516967	0.0115503	6.60602e-06	0.0295	0.0706	0.6762
Gut microbiota abundance (family Alcaligenaceae id.2875)	rs4033856	T	C	23.4632	-0.081834	0.0168931	1.02903e-06	0.17	0.1202	0.1574
Gut microbiota abundance (family Alcaligenaceae id.2875)	rs62191117	A	G	26.2173	0.0684302	0.0133636	2.75943e-07	0.1145	0.0834	0.1698
Gut microbiota abundance (family Alcaligenaceae id.2875)	rs62395635	T	C	21.4926	0.110583	0.0238514	3.34696e-06	-0.1767	0.1407	0.2094
Gut microbiota abundance (family Alcaligenaceae id.2875)	rs6969323	A	C	21.1238	-0.0593564	0.0129137	3.8858e-06	-0.0685	0.0813	0.3996
Gut microbiota abundance (family Alcaligenaceae id.2875)	rs74776516	T	G	19.5886	-0.0944052	0.0213287	6.85046e-06	0.134	0.1352	0.3216
Gut microbiota abundance (family Alcaligenaceae id.2875)	rs7638039	T	C	22.2914	0.0603335	0.0127779	2.70477e-06	-0.089	0.078	0.2539
Gut microbiota abundance (family Alcaligenaceae id.2875)	rs9537886	A	C	26.5999	-0.0570888	0.0110683	2.35109e-07	0.0466	0.0678	0.4916
Gut microbiota abundance (family Bacteroidaceae id.917)	rs11585893	A	G	25.1716	-0.0740746	0.0147633	1.79511e-06	-0.0358	0.0791	0.6513
Gut microbiota abundance (family Bacteroidaceae id.917)	rs13207588	A	G	20.362	-0.059205	0.0131195	7.48497e-06	0.1436	0.086	0.0949992
Gut microbiota abundance (family Bacteroidaceae id.917)	rs1340391	T	C	20.0372	-0.0592004	0.0132244	6.73008e-06	-0.068	0.0984	0.4895
Gut microbiota abundance (family Bacteroidaceae id.917)	rs17619981	T	G	22.191	0.0880978	0.0187002	2.68683e-06	0.0975	0.0985	0.3226
Gut microbiota abundance (family Bacteroidaceae id.917)	rs2023437	T	C	21.7766	-0.0782325	0.0167634	5.01822e-06	-0.0537	0.1026	0.6005
Gut microbiota abundance (family Bacteroidaceae id.917)	rs66474973	G	T	24.3995	0.0812515	0.0164479	6.80973e-07	0.1326	0.1112	0.2329
Gut microbiota abundance (family Bacteroidaceae id.917)	rs66710942	T	C	20.6415	-0.0488038	0.0107412	5.8626e-06	0.0495	0.0674	0.4628
Gut microbiota abundance (family Bacteroidaceae id.917)	rs6795673	C	T	26.1796	0.0538565	0.0105251	3.37909e-07	0.0101	0.0672	0.8806
Gut microbiota abundance (family Bacteroidaceae id.917)	rs9507307	C	T	21.9093	0.0604456	0.0129128	2.12711e-06	0.1323	0.0785	0.09192
Gut microbiota abundance (family Bacteroidales S24 7group id.11173)	rs10872669	G	A	19.9291	0.123071	0.0275665	9.49008e-06	0.1456	0.1181	0.2176
Gut microbiota abundance (family Bacteroidales S24 7group id.11173)	rs12748533	G	T	22.6022	-0.0821108	0.0172701	2.59018e-06	-0.0823	0.0746	0.2702
Gut microbiota abundance (family Bacteroidales S24 7group id.11173)	rs17043785	T	C	25.757	-0.176187	0.0347133	5.11835e-07	0.0117	0.1189	0.9213
Gut microbiota abundance (family Bacteroidales S24 7group id.11173)	rs1850003	A	G	22.3409	0.084048	0.0177806	2.4053e-06	0.0784	0.0797	0.3253
Gut microbiota abundance (family Bacteroidales S24 7group id.11173)	rs61508842	T	C	20.2468	0.122574	0.0272389	7.82781e-06	0.0537	0.1189	0.651199
Gut microbiota abundance (family Bacteroidales S24 7group id.11173)	rs738193	T	C	26.0964	0.0847328	0.0165856	3.82164e-07	-0.0816	0.0704	0.2468
Gut microbiota abundance (family Bacteroidales S24 7group id.11173)	rs78609301	A	G	19.6255	-0.0867065	0.0195709	7.093e-06	0.0455	0.0736	0.5362
Gut microbiota abundance (family Bacteroidales S24 7group id.11173)	rs941000	T	C	27.0795	-0.0850266	0.0163382	3.15559e-07	-0.137	0.07	0.0502505
Gut microbiota abundance (family Bifidobacteriaceae id.433)	rs10831953	G	A	18.8666	0.0537537	0.0123746	9.94741e-06	0.1312	0.0733	0.0733601
Gut microbiota abundance (family Bifidobacteriaceae id.433)	rs12446429	T	C	18.0375	0.0810099	0.019073	8.52884e-06	-0.0769	0.0873	0.3785
Gut microbiota abundance (family Bifidobacteriaceae id.433)	rs13020688	G	A	22.8842	0.0584045	0.0122081	1.57373e-06	-0.0546	0.0734	0.4565
Gut microbiota abundance (family Bifidobacteriaceae id.433)	rs182549	T	C	85.3605	-0.11707	0.0126703	5.94155e-20	-1.1172	0.0731	1.12099e-52
Gut microbiota abundance (family Bifidobacteriaceae id.433)	rs4957061	T	C	23.7582	0.0569873	0.0116907	1.1517e-06	0.0273	0.0687	0.691399
Gut microbiota abundance (family Bifidobacteriaceae id.433)	rs540489	T	G	20.9535	-0.0632518	0.013817	5.36809e-06	0.0874	0.0884	0.323
Gut microbiota abundance (family Bifidobacteriaceae id.433)	rs55888705	A	G	19.8088	0.053673	0.0120586	8.66204e-06	0.1744	0.0746	0.0194998
Gut microbiota abundance (family Bifidobacteriaceae id.433)	rs6899771	A	G	20.3625	-0.0914312	0.0202604	7.27998e-06	0.0179	0.1123	0.8735
Gut microbiota abundance (family Bifidobacteriaceae id.433)	rs7174549	T	C	19.5869	-0.0551726	0.0124655	6.86784e-06	-0.0534	0.07	0.4455
Gut microbiota abundance (family Bifidobacteriaceae id.433)	rs7322849	T	C	30.316	0.110676	0.0200996	1.74032e-08	0.1249	0.1175	0.2875
Gut microbiota abundance (family Bifidobacteriaceae id.433)	rs73797465	T	G	20.4514	-0.0942612	0.0208421	4.84953e-06	0.0964	0.1064	0.365
Gut microbiota abundance (family Bifidobacteriaceae id.433)	rs857444	C	T	21.0723	0.0553965	0.0120669	3.8249e-06	0.0251	0.0698	0.718701
Gut microbiota abundance (family Clostridiaceae1 id.1869)	rs10875374	T	C	20.1942	0.0536759	0.0119436	8.09823e-06	-0.0623	0.0673	0.3544
Gut microbiota abundance (family Clostridiaceae1 id.1869)	rs12186080	G	A	21.2092	0.0748236	0.016246	5.33962e-06	-0.0126	0.0906	0.8892
Gut microbiota abundance (family Clostridiaceae1 id.1869)	rs12341505	G	A	20.6243	0.0814503	0.0179338	4.54485e-06	-0.0159	0.1152	0.8905
Gut microbiota abundance (family Clostridiaceae1 id.1869)	rs2795528	G	A	21.4285	-0.180969	0.0390911	3.80627e-06	-0.2216	0.1468	0.1311
Gut microbiota abundance (family Clostridiaceae1 id.1869)	rs2817172	C	T	20.6652	0.0563367	0.012392	5.27024e-06	-0.0825	0.0689	0.2307
Gut microbiota abundance (family Clostridiaceae1 id.1869)	rs4723021	T	C	19.3284	-0.106376	0.0241944	7.42147e-06	0.0263	0.1339	0.8443
Gut microbiota abundance (family Clostridiaceae1 id.1869)	rs550843	T	C	19.0399	-0.0734787	0.0168383	7.0912e-06	0.1039	0.0753	0.1675
Gut microbiota abundance (family Clostridiaceae1 id.1869)	rs56188186	A	G	19.8008	0.0967773	0.0217471	8.24442e-06	-0.1938	0.1589	0.2228
Gut microbiota abundance (family Clostridiaceae1 id.1869)	rs62397761	A	G	20.4402	0.0615805	0.0136198	9.07716e-06	0.017	0.072	0.8138
Gut microbiota abundance (family Clostridiaceae1 id.1869)	rs881532	G	A	20.0575	0.0533035	0.0119011	7.8966e-06	0.0134	0.0672	0.842
Gut microbiota abundance (family Clostridiales vadin BB60 group id.11286)	rs10517600	G	T	20.2378	-0.0626993	0.0139364	6.82763e-06	0.063	0.0693	0.3633
Gut microbiota abundance (family Clostridiales vadin BB60 group id.11286)	rs10904722	C	T	20.8796	-0.0672314	0.0147123	5.04836e-06	0.1125	0.079	0.1548
Gut microbiota abundance (family Clostridiales vadin BB60 group id.11286)	rs118104867	C	T	22.2044	0.214464	0.0455098	3.43598e-06	-0.0143	0.1327	0.914
Gut microbiota abundance (family Clostridiales vadin BB60 group id.11286)	rs13409132	A	G	22.062	-0.165419	0.0352154	4.3723e-06	0.0367	0.181	0.8392
Gut microbiota abundance (family Clostridiales vadin BB60 group id.11286)	rs17121075	G	A	19.9453	0.0769254	0.0172234	7.91425e-06	-0.0286	0.0821	0.7279
Gut microbiota abundance (family Clostridiales vadin BB60 group id.11286)	rs2191834	T	G	21.9946	-0.0746375	0.0159136	2.50196e-06	0.053	0.0788	0.501
Gut microbiota abundance (family Clostridiales vadin BB60 group id.11286)	rs28691777	C	T	26.3767	0.137134	0.0266996	6.95697e-07	0.113	0.1642	0.4914
Gut microbiota abundance (family Clostridiales vadin BB60 group id.11286)	rs34088226	A	G	19.1427	-0.117807	0.026924	7.66214e-06	0.1383	0.1453	0.3412
Gut microbiota abundance (family Clostridiales vadin BB60 group id.11286)	rs55682560	C	T	25.3264	-0.131519	0.0261319	4.97038e-07	0.0272	0.1262	0.8291
Gut microbiota abundance (family Clostridiales vadin BB60 group id.11286)	rs6588624	A	G	22.982	0.0662317	0.0138147	1.79287e-06	-0.058	0.0674	0.3892
Gut microbiota abundance (family Clostridiales vadin BB60 group id.11286)	rs66714985	A	C	21.4431	0.116908	0.0252447	4.85333e-06	0.0013	0.1117	0.9909
Gut microbiota abundance (family Clostridiales vadin BB60 group id.11286)	rs7226487	A	G	21.5339	-0.0643682	0.0138701	3.58286e-06	0.0026	0.0673	0.9694
Gut microbiota abundance (family Clostridiales vadin BB60 group id.11286)	rs7538034	T	G	22.4202	-0.078598	0.0165982	2.36706e-06	-0.1129	0.0913	0.216
Gut microbiota abundance (family Clostridiales vadin BB60 group id.11286)	rs7725895	A	G	23.3766	-0.116224	0.0240367	3.94357e-06	-0.0313	0.1035	0.7623
Gut microbiota abundance (family Clostridiales vadin BB60 group id.11286)	rs989682	A	G	20.4098	0.070194	0.0155364	6.84715e-06	-0.1149	0.0799	0.1505
Gut microbiota abundance (family Coriobacteriaceae id.811)	rs11250875	T	C	21.5226	0.06075	0.0130939	4.82848e-06	0.2125	0.082	0.00954201
Gut microbiota abundance (family Coriobacteriaceae id.811)	rs11656361	A	C	19.3911	0.0773006	0.017553	8.0201e-06	0.0271	0.0877	0.757201
Gut microbiota abundance (family Coriobacteriaceae id.811)	rs12974142	G	A	19.8617	0.0789796	0.0177205	8.51236e-06	0.1148	0.1317	0.3831
Gut microbiota abundance (family Coriobacteriaceae id.811)	rs13307134	T	C	20.0689	-0.0565686	0.0126265	7.79938e-06	0.077	0.0903	0.3938
Gut microbiota abundance (family Coriobacteriaceae id.811)	rs1397793	A	G	19.6789	0.0498855	0.0112446	9.77372e-06	-0.0028	0.0741	0.9699
Gut microbiota abundance (family Coriobacteriaceae id.811)	rs1816223	G	A	20.6494	0.0586265	0.0129006	4.84117e-06	-0.2376	0.0841	0.00475094
Gut microbiota abundance (family Coriobacteriaceae id.811)	rs240104	T	C	22.6265	-0.0603429	0.0126849	1.51604e-06	0.0406	0.0752	0.5891
Gut microbiota abundance (family Coriobacteriaceae id.811)	rs2442778	A	G	20.269	0.116408	0.0258545	9.02693e-06	-0.1613	0.1516	0.2876
Gut microbiota abundance (family Coriobacteriaceae id.811)	rs3025411	A	G	19.563	0.0926543	0.0209468	8.26913e-06	0.0958	0.1103	0.3853
Gut microbiota abundance (family Coriobacteriaceae id.811)	rs34739816	G	T	21.5913	0.0965017	0.0207666	3.88356e-06	-0.1571	0.1447	0.2777
Gut microbiota abundance (family Coriobacteriaceae id.811)	rs67561917	A	G	21.4834	-0.0714367	0.0154113	5.39126e-06	-0.0426	0.087	0.6242
Gut microbiota abundance (family Coriobacteriaceae id.811)	rs719099	A	G	24.9533	0.0778402	0.0155815	5.43313e-07	0.0343	0.1135	0.7627
Gut microbiota abundance (family Coriobacteriaceae id.811)	rs8010111	A	G	20.3251	0.103377	0.0229286	6.8962e-06	0.0056	0.1229	0.9635
Gut microbiota abundance (family Defluviitaleaceae id.1924)	rs112893842	T	C	22.6829	0.110761	0.0232545	2.7503e-06	-0.1423	0.1178	0.2269
Gut microbiota abundance (family Defluviitaleaceae id.1924)	rs1582238	C	T	23.0385	-0.0801923	0.0167061	1.692e-06	-0.1538	0.0703	0.0286603
Gut microbiota abundance (family Defluviitaleaceae id.1924)	rs17051335	C	T	21.1261	-0.134314	0.0292201	4.58121e-06	0.1554	0.1112	0.1621
Gut microbiota abundance (family Defluviitaleaceae id.1924)	rs1908593	T	C	20.1052	0.070223	0.0156601	7.85905e-06	-0.0114	0.0684	0.8677
Gut microbiota abundance (family Defluviitaleaceae id.1924)	rs4344384	T	G	20.6095	-0.0708803	0.0156121	5.86017e-06	0.0768	0.0674	0.2546
Gut microbiota abundance (family Defluviitaleaceae id.1924)	rs4677103	A	G	24.5941	0.0977203	0.0197033	9.42193e-07	0.115	0.0889	0.1959
Gut microbiota abundance (family Defluviitaleaceae id.1924)	rs540220	C	T	18.2903	0.123954	0.0289814	9.48135e-06	-0.0736	0.1177	0.5315
Gut microbiota abundance (family Defluviitaleaceae id.1924)	rs55658617	T	C	24.0095	0.177314	0.0361844	1.40608e-06	-0.1645	0.1841	0.3715
Gut microbiota abundance (family Defluviitaleaceae id.1924)	rs72731813	C	T	26.0444	-0.149751	0.0293415	2.75778e-07	0.1959	0.1578	0.2145
Gut microbiota abundance (family Defluviitaleaceae id.1924)	rs9608282	T	G	21.5511	0.139014	0.0299429	4.60829e-06	-0.1565	0.1865	0.4015
Gut microbiota abundance (family Defluviitaleaceae id.1924)	rs9725395	A	G	21.9661	-0.138357	0.0295185	3.41374e-06	-0.0656	0.1063	0.537
Gut microbiota abundance (family Desulfovibrionaceae id.3169)	rs112381107	C	T	21.4059	0.211435	0.0456962	2.81877e-06	0.0562	0.1426	0.6934
Gut microbiota abundance (family Desulfovibrionaceae id.3169)	rs11599763	C	T	22.385	0.0555931	0.0117493	2.49701e-06	-0.083	0.0691	0.2294
Gut microbiota abundance (family Desulfovibrionaceae id.3169)	rs17791387	A	G	22.3103	-0.0729251	0.0154381	2.09677e-06	-0.1246	0.1148	0.2776
Gut microbiota abundance (family Desulfovibrionaceae id.3169)	rs2692012	G	A	20.2917	-0.114231	0.0253568	1.5639e-06	0.1305	0.1483	0.3787
Gut microbiota abundance (family Desulfovibrionaceae id.3169)	rs2838334	G	A	21.1542	0.0571419	0.012423	3.82375e-06	0.0243	0.0708	0.731301
Gut microbiota abundance (family Desulfovibrionaceae id.3169)	rs3935584	C	T	20.6323	-0.0525838	0.0115757	6.78141e-06	0.0005	0.0676	0.9942
Gut microbiota abundance (family Desulfovibrionaceae id.3169)	rs4506934	C	T	21.9422	-0.0943381	0.020138	3.16046e-06	0.0566	0.1049	0.5897
Gut microbiota abundance (family Desulfovibrionaceae id.3169)	rs6058181	C	T	25.2492	0.0834742	0.0166111	2.69911e-07	0.0477	0.0916	0.6022
Gut microbiota abundance (family Desulfovibrionaceae id.3169)	rs72647048	T	C	20.3043	-0.0770089	0.017089	9.60882e-06	0.0809	0.1067	0.4482
Gut microbiota abundance (family Desulfovibrionaceae id.3169)	rs9928243	C	A	21.1387	-0.0541732	0.0117819	4.48477e-06	-0.0018	0.0674	0.9788
Gut microbiota abundance (family Enterobacteriaceae id.3469)	rs11026530	T	C	19.4679	0.0822408	0.0186379	9.42692e-06	-0.1166	0.0948	0.2187
Gut microbiota abundance (family Enterobacteriaceae id.3469)	rs2374342	C	A	21.3345	0.0582927	0.0126195	4.51617e-06	-0.0221	0.0684	0.7467
Gut microbiota abundance (family Enterobacteriaceae id.3469)	rs35673018	G	A	19.6503	0.0899642	0.0202934	7.63115e-06	0.1609	0.118	0.1727
Gut microbiota abundance (family Enterobacteriaceae id.3469)	rs504442	T	G	19.7251	0.084159	0.0189479	5.17095e-06	-0.0143	0.1102	0.8967
Gut microbiota abundance (family Enterobacteriaceae id.3469)	rs62210023	A	G	21.7392	0.0606754	0.0130125	3.13163e-06	0.0093	0.0707	0.8957
Gut microbiota abundance (family Enterobacteriaceae id.3469)	rs78143293	A	G	24.7884	-0.0848521	0.0170415	1.19564e-06	-0.1221	0.1028	0.235
Gut microbiota abundance (family Enterobacteriaceae id.3469)	rs79757635	C	A	19.6118	0.0758597	0.0171286	9.31859e-06	-0.1221	0.0999	0.2216
Gut microbiota abundance (family Erysipelotrichaceae id.2149)	rs1074800	G	A	20.4562	-0.0492438	0.010887	6.14582e-06	-0.0446	0.0683	0.5139
Gut microbiota abundance (family Erysipelotrichaceae id.2149)	rs10781552	C	T	22.6298	-0.0552212	0.0116074	2.33115e-06	-0.0296	0.0749	0.693201
Gut microbiota abundance (family Erysipelotrichaceae id.2149)	rs17530232	A	G	21.0392	0.10305	0.0224648	2.79126e-06	-0.0695	0.1514	0.6461
Gut microbiota abundance (family Erysipelotrichaceae id.2149)	rs1884466	C	T	19.7569	-0.0475363	0.0106939	9.52708e-06	-0.0423	0.0676	0.532
Gut microbiota abundance (family Erysipelotrichaceae id.2149)	rs2300774	A	G	24.0903	-0.0524152	0.0106784	8.95468e-07	-0.0807	0.0676	0.2325
Gut microbiota abundance (family Erysipelotrichaceae id.2149)	rs290833	T	G	19.9399	-0.0497374	0.0111376	8.02897e-06	-0.0014	0.0676	0.9837
Gut microbiota abundance (family Erysipelotrichaceae id.2149)	rs35161940	T	C	23.115	-0.0806041	0.0167641	1.8451e-06	-0.0121	0.1091	0.9116
Gut microbiota abundance (family Erysipelotrichaceae id.2149)	rs4078432	T	C	20.7202	0.0608929	0.0133764	4.23107e-06	-0.0266	0.0894	0.765701
Gut microbiota abundance (family Erysipelotrichaceae id.2149)	rs56970041	T	G	19.3826	0.0724145	0.0164471	5.40344e-06	-0.1574	0.1399	0.2604
Gut microbiota abundance (family Erysipelotrichaceae id.2149)	rs62504403	C	T	28.3668	0.0681159	0.0127883	1.12264e-07	-0.0825	0.0851	0.3324
Gut microbiota abundance (family Erysipelotrichaceae id.2149)	rs7234058	T	C	23.7405	-0.0945759	0.0194091	9.12347e-07	0.135	0.1169	0.248
Gut microbiota abundance (family Erysipelotrichaceae id.2149)	rs7826267	G	T	17.7525	0.0839071	0.0199131	9.28453e-06	-0.1391	0.1372	0.3104
Gut microbiota abundance (family Erysipelotrichaceae id.2149)	rs8003149	C	T	21.2447	0.0538798	0.0116888	4.08479e-06	0.0355	0.0715	0.619599
Gut microbiota abundance (family Family XI id.1936)	rs10759623	C	T	25.4212	-0.162115	0.032151	5.78309e-07	0.0308	0.0808	0.7027
Gut microbiota abundance (family Family XI id.1936)	rs11547158	A	G	22.6924	-0.177599	0.0372795	2.70222e-06	0.1559	0.0988	0.1144
Gut microbiota abundance (family Family XI id.1936)	rs17379710	T	C	21.3052	-0.116383	0.0252125	3.97109e-06	-0.0176	0.0683	0.7965
Gut microbiota abundance (family Family XI id.1936)	rs2155352	A	G	24.7914	-0.150538	0.0302319	6.63437e-07	-0.2226	0.0796	0.00515798
Gut microbiota abundance (family Family XI id.1936)	rs2156611	T	C	20.0653	-0.112486	0.0251099	9.42671e-06	0.0249	0.0672	0.7115
Gut microbiota abundance (family Family XI id.1936)	rs3733511	A	G	21.7922	0.128253	0.0274718	3.38556e-06	-0.1054	0.0737	0.1526
Gut microbiota abundance (family Family XI id.1936)	rs488164	G	T	21.3827	-0.117998	0.025516	4.79789e-06	-0.0562	0.0704	0.4247
Gut microbiota abundance (family Family XI id.1936)	rs697771	A	G	21.8916	-0.117677	0.0251491	3.19374e-06	-0.0235	0.0677	0.7281
Gut microbiota abundance (family Family XIII id.1957)	rs10404377	A	C	20.3083	0.0503183	0.011165	6.99021e-06	-0.1342	0.0693	0.05297
Gut microbiota abundance (family Family XIII id.1957)	rs118170811	A	G	22.8571	0.151619	0.0317112	1.80356e-06	0.1702	0.1946	0.3819
Gut microbiota abundance (family Family XIII id.1957)	rs12904405	A	G	19.5435	-0.0851896	0.0192688	7.67414e-06	0.0207	0.1151	0.8574
Gut microbiota abundance (family Family XIII id.1957)	rs3098182	T	G	21.3133	-0.0508511	0.011014	4.04027e-06	-0.0291	0.0672	0.6652
Gut microbiota abundance (family Family XIII id.1957)	rs482905	G	T	22.0005	0.0596528	0.012717	3.72349e-06	0.0415	0.0777	0.5935
Gut microbiota abundance (family Family XIII id.1957)	rs6501525	A	G	23.6	0.0561559	0.0115587	1.23726e-06	-0.1133	0.0713	0.112
Gut microbiota abundance (family Family XIII id.1957)	rs66753613	G	A	20.3725	0.0651136	0.0144251	8.08295e-06	0.0345	0.0872	0.692201
Gut microbiota abundance (family Family XIII id.1957)	rs6797051	C	T	22.1184	-0.0805985	0.0171364	4.89283e-06	-0.1192	0.1151	0.3004
Gut microbiota abundance (family Family XIII id.1957)	rs7514702	T	C	21.9275	-0.0663236	0.0141626	3.91643e-06	-0.1175	0.094	0.2111
Gut microbiota abundance (family Lachnospiraceae id.1987)	rs10402491	C	T	19.8496	0.0661701	0.014851	7.58351e-06	0.0295	0.0901	0.7431
Gut microbiota abundance (family Lachnospiraceae id.1987)	rs11139361	C	T	20.0198	-0.0494463	0.0110503	4.26265e-06	0.0627	0.0719	0.3828
Gut microbiota abundance (family Lachnospiraceae id.1987)	rs112040820	A	G	22.0291	0.0549584	0.0117086	2.41835e-06	-0.0709	0.077	0.3575
Gut microbiota abundance (family Lachnospiraceae id.1987)	rs11841382	G	T	16.9104	-0.0718128	0.017462	9.57767e-06	-0.183	0.1214	0.1317
Gut microbiota abundance (family Lachnospiraceae id.1987)	rs11979110	T	C	22.7266	-0.0500924	0.0105069	1.81844e-06	0.0238	0.0674	0.724001
Gut microbiota abundance (family Lachnospiraceae id.1987)	rs1205443	A	G	19.9839	0.0501415	0.0112157	7.28836e-06	-0.0061	0.0709	0.9311
Gut microbiota abundance (family Lachnospiraceae id.1987)	rs12760724	A	C	20.1525	-0.0484566	0.0107934	7.26742e-06	0.0661	0.0717	0.3563
Gut microbiota abundance (family Lachnospiraceae id.1987)	rs13005175	G	A	20.6907	-0.0993483	0.0218395	8.37067e-06	0.0908	0.1642	0.580399
Gut microbiota abundance (family Lachnospiraceae id.1987)	rs2159863	A	G	20.7035	-0.0585831	0.0128742	3.69556e-06	0.0388	0.0874	0.6569
Gut microbiota abundance (family Lachnospiraceae id.1987)	rs2910921	C	T	20.0113	-0.160302	0.035832	8.41977e-06	0.1104	0.2009	0.5824
Gut microbiota abundance (family Lachnospiraceae id.1987)	rs3127230	C	T	20.1376	-0.0503537	0.0112201	6.20326e-06	0.0062	0.0734	0.9327
Gut microbiota abundance (family Lachnospiraceae id.1987)	rs35524804	T	C	23.5334	-0.0607481	0.0125216	2.44997e-06	0.114	0.0819	0.1641
Gut microbiota abundance (family Lachnospiraceae id.1987)	rs7359994	C	T	20.0057	0.0503142	0.0112482	5.35895e-06	0.0073	0.0685	0.9147
Gut microbiota abundance (family Lachnospiraceae id.1987)	rs79086868	T	C	22.2991	0.0776723	0.0164472	3.01426e-06	-0.0657	0.1122	0.5581
Gut microbiota abundance (family Lachnospiraceae id.1987)	rs959845	T	C	20.9682	0.0493666	0.0107801	5.16952e-06	0.0176	0.0694	0.7995
Gut microbiota abundance (family Lachnospiraceae id.1987)	rs9929145	G	A	26.2783	-0.125721	0.0245233	2.83596e-07	0.1832	0.1561	0.2407
Gut microbiota abundance (family Lactobacillaceae id.1836)	rs1530559	G	A	19.0601	0.0772453	0.0176921	9.6525e-06	0.7588	0.0696	1.14393e-27
Gut microbiota abundance (family Lactobacillaceae id.1836)	rs16861661	G	A	25.9654	-0.193287	0.0379293	2.70128e-07	0.1286	0.1364	0.3457
Gut microbiota abundance (family Lactobacillaceae id.1836)	rs62314653	C	A	20.3761	0.177082	0.0392269	6.59189e-06	0.2125	0.1439	0.1397
Gut microbiota abundance (family Lactobacillaceae id.1836)	rs74599091	A	G	20.3204	0.191613	0.0425039	7.6952e-06	0.1533	0.2508	0.5409
Gut microbiota abundance (family Lactobacillaceae id.1836)	rs768253	T	G	21.5669	-0.0792344	0.0170604	3.60761e-06	-0.0113	0.0677	0.8675
Gut microbiota abundance (family Lactobacillaceae id.1836)	rs77478751	A	G	21.4177	-0.219178	0.0473566	5.9595e-06	-0.0845	0.1054	0.4229
Gut microbiota abundance (family Lactobacillaceae id.1836)	rs921925	A	C	24.5515	0.0999419	0.0201687	5.77192e-07	0.0648	0.0822	0.4307
Gut microbiota abundance (family Lactobacillaceae id.1836)	rs9345899	A	G	19.7714	-0.124042	0.0278946	9.44583e-06	-0.1345	0.1098	0.2208
Gut microbiota abundance (family Methanobacteriaceae id.121)	rs10202904	G	T	26.7579	0.121754	0.0235357	3.01432e-07	-0.0459	0.0687	0.5038
Gut microbiota abundance (family Methanobacteriaceae id.121)	rs10424197	A	G	20.2077	0.111274	0.0247517	9.27897e-06	0.0026	0.0777	0.9736
Gut microbiota abundance (family Methanobacteriaceae id.121)	rs4257531	G	A	20.3129	0.164498	0.0364959	7.44338e-06	-0.064	0.1105	0.5623
Gut microbiota abundance (family Methanobacteriaceae id.121)	rs56131665	G	A	20.6661	0.178661	0.039298	6.17988e-06	0.0304	0.1085	0.7791
Gut microbiota abundance (family Methanobacteriaceae id.121)	rs6508769	C	T	19.8535	-0.153519	0.0344519	8.22527e-06	-0.0134	0.0951	0.8884
Gut microbiota abundance (family Methanobacteriaceae id.121)	rs6776814	T	C	23.4794	-0.199566	0.0411825	1.63061e-06	-0.2068	0.2366	0.3821
Gut microbiota abundance (family Methanobacteriaceae id.121)	rs73068003	G	T	20.2034	-0.15814	0.0351803	8.44578e-06	-0.1151	0.1138	0.3119
Gut microbiota abundance (family Methanobacteriaceae id.121)	rs73457410	A	G	24.3126	0.21534	0.0436695	1.40854e-06	-0.1294	0.1374	0.346
Gut microbiota abundance (family Methanobacteriaceae id.121)	rs75208022	C	T	21.7144	-0.227245	0.048763	5.92107e-06	0.059	0.1157	0.61
Gut microbiota abundance (family Methanobacteriaceae id.121)	rs894996	C	A	23.3461	0.216999	0.0449076	1.87556e-06	0.0201	0.1319	0.8789
Gut microbiota abundance (family Oxalobacteraceae id.2966)	rs111966731	T	C	20.9487	0.204031	0.0445746	4.56321e-06	-0.1714	0.1197	0.152
Gut microbiota abundance (family Oxalobacteraceae id.2966)	rs11246212	C	T	21.7421	-0.13607	0.0291797	4.50837e-06	0.1008	0.0972	0.3
Gut microbiota abundance (family Oxalobacteraceae id.2966)	rs12002250	A	C	19.4055	0.196145	0.044523	5.53197e-06	-0.24	0.167	0.1506
Gut microbiota abundance (family Oxalobacteraceae id.2966)	rs1569853	T	C	24.7102	-0.140043	0.0281704	7.45178e-07	0.0759	0.1029	0.4607
Gut microbiota abundance (family Oxalobacteraceae id.2966)	rs17138946	G	T	19.3849	-0.189444	0.0430248	8.09003e-06	0.2759	0.134	0.0394603
Gut microbiota abundance (family Oxalobacteraceae id.2966)	rs36057338	G	T	20.7399	0.181604	0.0398742	6.25792e-06	0.4258	0.1869	0.0227201
Gut microbiota abundance (family Oxalobacteraceae id.2966)	rs4428215	G	A	29.8079	0.12561	0.0230053	4.87933e-08	0.0966	0.0773	0.211
Gut microbiota abundance (family Oxalobacteraceae id.2966)	rs561239	A	G	19.861	0.105525	0.0236769	7.19383e-06	0.0478	0.0834	0.5661
Gut microbiota abundance (family Oxalobacteraceae id.2966)	rs6000536	C	T	24.055	-0.118383	0.0241355	7.3872e-07	0.1803	0.09	0.0452199
Gut microbiota abundance (family Oxalobacteraceae id.2966)	rs62435498	C	A	20.5283	0.181521	0.0400608	7.4583e-06	0.0006	0.111	0.996
Gut microbiota abundance (family Oxalobacteraceae id.2966)	rs736744	T	C	27.7168	-0.105642	0.0200648	1.49417e-07	-0.0373	0.0679	0.5827
Gut microbiota abundance (family Oxalobacteraceae id.2966)	rs7993559	A	C	20.9715	-0.0921059	0.0201114	5.03733e-06	-0.0641	0.0684	0.3482
Gut microbiota abundance (family Oxalobacteraceae id.2966)	rs80330081	A	C	19.5942	-0.18756	0.0423688	6.64003e-06	0.0325	0.1101	0.7678
Gut microbiota abundance (family Oxalobacteraceae id.2966)	rs934049	G	A	21.1487	0.109751	0.0238636	4.21143e-06	0.0782	0.083	0.3459
Gut microbiota abundance (family Pasteurellaceae id.3689)	rs10965428	C	A	21.5584	-0.119902	0.0258219	4.29151e-06	-0.2071	0.1463	0.1568
Gut microbiota abundance (family Pasteurellaceae id.3689)	rs111582866	G	A	19.7504	-0.113957	0.0256403	7.06627e-06	-0.2234	0.1206	0.0639205
Gut microbiota abundance (family Pasteurellaceae id.3689)	rs12050685	A	G	19.3822	-0.0670948	0.015239	9.18523e-06	-0.0564	0.0748	0.451
Gut microbiota abundance (family Pasteurellaceae id.3689)	rs16970009	A	G	19.0247	0.187381	0.0429572	7.31526e-06	0.2869	0.239	0.23
Gut microbiota abundance (family Pasteurellaceae id.3689)	rs35510	A	G	21.4526	0.122729	0.0264958	4.01578e-06	-0.1214	0.1685	0.4715
Gut microbiota abundance (family Pasteurellaceae id.3689)	rs4822728	T	C	21.1528	0.0685479	0.0149032	4.71846e-06	-0.0142	0.0673	0.8324
Gut microbiota abundance (family Pasteurellaceae id.3689)	rs6972479	A	G	19.8751	-0.0781862	0.0175366	7.74819e-06	0.0681	0.0838	0.4167
Gut microbiota abundance (family Pasteurellaceae id.3689)	rs72756943	G	A	21.305	0.13988	0.0303029	3.3522e-06	0.0851	0.1367	0.5336
Gut microbiota abundance (family Pasteurellaceae id.3689)	rs73139353	A	C	21.089	-0.222573	0.0484634	8.71325e-06	-0.1256	0.1201	0.2959
Gut microbiota abundance (family Pasteurellaceae id.3689)	rs76022354	C	T	23.5567	0.24289	0.0500406	1.82856e-06	-0.1539	0.1545	0.3193
Gut microbiota abundance (family Pasteurellaceae id.3689)	rs78909003	T	C	23.412	-0.241159	0.0498372	2.04894e-06	0.2513	0.1482	0.0898794
Gut microbiota abundance (family Pasteurellaceae id.3689)	rs9382510	C	T	26.9169	-0.0881865	0.0169965	2.476e-07	-0.0095	0.0762	0.9005
Gut microbiota abundance (family Pasteurellaceae id.3689)	rs9895850	T	C	18.4943	-0.176406	0.041017	9.0826e-06	0.1608	0.1646	0.3287
Gut microbiota abundance (family Pasteurellaceae id.3689)	rs9938097	C	T	20.2061	0.0710386	0.0158024	8.22602e-06	0.0232	0.0693	0.737901
Gut microbiota abundance (family Peptococcaceae id.2024)	rs117452796	A	G	22.033	-0.257982	0.0549569	3.15297e-06	0.2928	0.1929	0.1292
Gut microbiota abundance (family Peptococcaceae id.2024)	rs12144792	C	T	20.7848	0.064399	0.0141246	5.82237e-06	-0.0919	0.0694	0.1857
Gut microbiota abundance (family Peptococcaceae id.2024)	rs12634826	T	G	24.0276	-0.0739885	0.0150931	1.01109e-06	-0.1727	0.0706	0.0144202
Gut microbiota abundance (family Peptococcaceae id.2024)	rs12992764	T	G	23.4985	0.0684213	0.0141137	1.46157e-06	-0.0201	0.0684	0.768799
Gut microbiota abundance (family Peptococcaceae id.2024)	rs150600492	A	C	21.9535	0.135774	0.0289757	2.31308e-06	-0.0328	0.1462	0.8224
Gut microbiota abundance (family Peptococcaceae id.2024)	rs35703006	G	T	24.4448	0.0812655	0.0164355	4.94778e-07	0.183	0.0783	0.0194899
Gut microbiota abundance (family Peptococcaceae id.2024)	rs4990837	G	A	23.9871	-0.0910387	0.0185869	1.74193e-06	0.0401	0.085	0.6373
Gut microbiota abundance (family Peptococcaceae id.2024)	rs75430375	C	T	21.7087	-0.147941	0.0317498	3.40847e-06	-0.0408	0.1619	0.8012
Gut microbiota abundance (family Peptococcaceae id.2024)	rs75898026	A	G	22.4205	-0.0821779	0.0173541	2.02209e-06	-0.1321	0.0831	0.1121
Gut microbiota abundance (family Peptostreptococcaceae id.2042)	rs10805326	A	G	21.3027	-0.0566637	0.012276	4.03395e-06	0.0226	0.0739	0.759799
Gut microbiota abundance (family Peptostreptococcaceae id.2042)	rs117020988	C	T	24.0249	0.182411	0.0372126	1.02795e-06	0.0358	0.1242	0.7732
Gut microbiota abundance (family Peptostreptococcaceae id.2042)	rs12377846	C	A	24.2568	-0.252	0.0511627	7.26256e-07	0.1474	0.2009	0.4631
Gut microbiota abundance (family Peptostreptococcaceae id.2042)	rs12986312	T	G	20.6101	0.0571818	0.0125947	5.76713e-06	-0.1378	0.0732	0.0598205
Gut microbiota abundance (family Peptostreptococcaceae id.2042)	rs1467258	G	A	19.9927	0.072584	0.0162321	7.89805e-06	0.0575	0.0868	0.507399
Gut microbiota abundance (family Peptostreptococcaceae id.2042)	rs1520207	T	C	21.8387	-0.0525658	0.0112476	3.16548e-06	0.004	0.0673	0.9527
Gut microbiota abundance (family Peptostreptococcaceae id.2042)	rs4692811	C	T	25.5917	0.0642075	0.0126913	4.21124e-07	-0.0623	0.0712	0.3817
Gut microbiota abundance (family Peptostreptococcaceae id.2042)	rs59865771	C	T	20.3463	-0.0573764	0.0127192	7.69024e-06	-0.1285	0.071	0.0701003
Gut microbiota abundance (family Peptostreptococcaceae id.2042)	rs61841503	G	A	32.4905	0.0919658	0.0161331	9.80122e-09	0.0181	0.1002	0.8566
Gut microbiota abundance (family Peptostreptococcaceae id.2042)	rs6721459	G	A	20.727	-0.0509823	0.0111975	5.07762e-06	0.0304	0.0685	0.657099
Gut microbiota abundance (family Peptostreptococcaceae id.2042)	rs76982728	T	C	21.6487	0.124203	0.0266923	3.24056e-06	-0.0649	0.2342	0.7817
Gut microbiota abundance (family Peptostreptococcaceae id.2042)	rs77540684	T	G	18.8747	0.106725	0.0245638	8.13711e-06	0.044	0.1145	0.7006
Gut microbiota abundance (family Peptostreptococcaceae id.2042)	rs9573937	A	G	23.5557	-0.0693637	0.0142907	1.70589e-06	0.0293	0.0907	0.7471
Gut microbiota abundance (family Porphyromonadaceae id.943)	rs10762312	A	G	19.4239	0.052368	0.0118814	8.70362e-06	-0.0765	0.0727	0.2924
Gut microbiota abundance (family Porphyromonadaceae id.943)	rs10858364	G	T	20.9482	0.055316	0.012085	4.31062e-06	0.0192	0.0798	0.8094
Gut microbiota abundance (family Porphyromonadaceae id.943)	rs17065783	A	G	23.3996	-0.059133	0.0122235	1.79349e-06	0.0421	0.0923	0.6485
Gut microbiota abundance (family Porphyromonadaceae id.943)	rs1980561	A	G	19.7164	-0.0485289	0.0109284	8.9454e-06	0.0129	0.0674	0.8481
Gut microbiota abundance (family Porphyromonadaceae id.943)	rs35233670	T	C	19.95	-0.0473576	0.010602	7.90988e-06	-0.0348	0.0673	0.6051
Gut microbiota abundance (family Porphyromonadaceae id.943)	rs35961441	A	C	19.4895	0.0915257	0.0207306	8.37394e-06	-0.2189	0.1764	0.2146
Gut microbiota abundance (family Porphyromonadaceae id.943)	rs6953849	A	G	22.6988	0.0718149	0.0150724	2.44478e-06	-0.1243	0.0876	0.1557
Gut microbiota abundance (family Porphyromonadaceae id.943)	rs7330827	T	C	19.1376	-0.103842	0.0237355	8.04896e-06	0.0866	0.1421	0.542099
Gut microbiota abundance (family Porphyromonadaceae id.943)	rs864093	A	C	20.1854	-0.0527939	0.0117499	9.59798e-06	-0.0163	0.0824	0.8435
Gut microbiota abundance (family Prevotellaceae id.960)	rs12057990	C	T	19.8863	0.0589878	0.0132268	8.9747e-06	0.0276	0.0757	0.715801
Gut microbiota abundance (family Prevotellaceae id.960)	rs12118202	T	C	26.0711	-0.0751986	0.0147265	5.5423e-07	-0.1149	0.0872	0.1876
Gut microbiota abundance (family Prevotellaceae id.960)	rs13069367	A	C	20.3357	-0.0539768	0.0119687	7.39486e-06	-0.0806	0.0685	0.2389
Gut microbiota abundance (family Prevotellaceae id.960)	rs148376875	T	G	22.249	0.084515	0.0179163	2.08027e-06	0.0777	0.0939	0.4081
Gut microbiota abundance (family Prevotellaceae id.960)	rs2206482	T	G	23.4613	-0.0569105	0.0117486	1.30377e-06	-0.0269	0.0688	0.696101
Gut microbiota abundance (family Prevotellaceae id.960)	rs2278540	G	A	20.2148	0.0554249	0.0123265	8.43587e-06	-0.056	0.07	0.4235
Gut microbiota abundance (family Prevotellaceae id.960)	rs34660375	A	G	20.4285	-0.0805894	0.0178291	7.40321e-06	0.1825	0.0957	0.0564898
Gut microbiota abundance (family Prevotellaceae id.960)	rs3758087	C	T	20.4826	-0.0564199	0.0124655	8.60578e-06	0.0123	0.0752	0.8701
Gut microbiota abundance (family Prevotellaceae id.960)	rs3860225	A	G	24.9775	0.083936	0.0167936	5.4968e-07	0.1679	0.1174	0.1527
Gut microbiota abundance (family Prevotellaceae id.960)	rs4493272	T	C	26.271	-0.0604992	0.0118027	3.02315e-07	-0.0199	0.0674	0.768399
Gut microbiota abundance (family Prevotellaceae id.960)	rs4685827	T	C	21.8366	-0.0679529	0.0145407	2.77192e-06	-0.0053	0.0788	0.9461
Gut microbiota abundance (family Prevotellaceae id.960)	rs7252711	G	A	20.9313	0.0740876	0.0161926	5.56583e-06	0.0532	0.1078	0.6216
Gut microbiota abundance (family Prevotellaceae id.960)	rs7975087	C	A	19.713	-0.0601448	0.0135454	7.59451e-06	0.0025	0.0888	0.9774
Gut microbiota abundance (family Prevotellaceae id.960)	rs912860	A	G	22.4733	0.229046	0.0483124	9.29929e-07	-0.2102	0.223	0.3458
Gut microbiota abundance (family Prevotellaceae id.960)	rs9586501	G	A	21.6634	0.0592681	0.0127329	2.58988e-06	0.0467	0.0763	0.5405
Gut microbiota abundance (family Prevotellaceae id.960)	rs9958960	G	A	27.7616	-0.0914807	0.0173611	1.06324e-07	-0.0076	0.0931	0.9353
Gut microbiota abundance (family Rhodospirillaceae id.2717)	rs1035406	G	A	20.4816	-0.11354	0.0250863	5.84454e-06	-0.2203	0.1049	0.0356903
Gut microbiota abundance (family Rhodospirillaceae id.2717)	rs11591293	G	T	21.9203	0.0743184	0.0158724	2.67147e-06	-0.0111	0.068	0.8707
Gut microbiota abundance (family Rhodospirillaceae id.2717)	rs13336560	C	T	19.7068	-0.0701719	0.0158061	9.17339e-06	-0.0561	0.0689	0.4157
Gut microbiota abundance (family Rhodospirillaceae id.2717)	rs1549633	A	C	20.8884	0.0999312	0.0218634	4.70392e-06	0.1215	0.1051	0.2475
Gut microbiota abundance (family Rhodospirillaceae id.2717)	rs1923415	A	G	19.3187	-0.0999238	0.0227326	9.63696e-06	0.0718	0.1188	0.5456
Gut microbiota abundance (family Rhodospirillaceae id.2717)	rs3754624	C	T	23.5715	0.0971389	0.0200064	1.71479e-06	0.0725	0.088	0.41
Gut microbiota abundance (family Rhodospirillaceae id.2717)	rs4278423	T	C	20.8056	0.107529	0.0235725	3.12018e-06	0.045	0.1398	0.747699
Gut microbiota abundance (family Rhodospirillaceae id.2717)	rs55876211	C	T	21.5539	-0.0911851	0.0196395	2.86682e-06	0.018	0.0771	0.8153
Gut microbiota abundance (family Rhodospirillaceae id.2717)	rs61933850	G	A	20.88	0.164808	0.0360647	7.22587e-06	-0.002	0.0995	0.9836
Gut microbiota abundance (family Rhodospirillaceae id.2717)	rs6679026	T	C	19.8884	0.111984	0.0251088	9.94672e-06	-0.1818	0.1118	0.104
Gut microbiota abundance (family Rhodospirillaceae id.2717)	rs7001029	C	T	20.1681	0.117366	0.0261324	5.34749e-06	-0.1742	0.1167	0.1353
Gut microbiota abundance (family Rhodospirillaceae id.2717)	rs72714493	A	G	20.4117	0.0816858	0.0180791	7.3492e-06	-0.1355	0.0941	0.1499
Gut microbiota abundance (family Rhodospirillaceae id.2717)	rs74354280	C	T	19.8023	-0.0911896	0.0204907	6.67298e-06	-0.2011	0.0751	0.00741993
Gut microbiota abundance (family Rhodospirillaceae id.2717)	rs76784716	A	G	22.6624	0.136049	0.0285767	1.48988e-06	0.0921	0.1062	0.3859
Gut microbiota abundance (family Rhodospirillaceae id.2717)	rs9813022	A	G	26.5183	-0.0842444	0.0163583	2.53122e-07	0.0916	0.0695	0.1877
Gut microbiota abundance (family Rikenellaceae id.967)	rs10217435	C	T	20.019	-0.0883756	0.0197506	6.50759e-06	0.0344	0.0966	0.7217
Gut microbiota abundance (family Rikenellaceae id.967)	rs10832801	A	C	19.0026	-0.0534763	0.0122666	7.50412e-06	-0.0673	0.0753	0.3717
Gut microbiota abundance (family Rikenellaceae id.967)	rs1939881	G	A	26.2147	-0.105589	0.0206213	5.64378e-07	0.1859	0.1436	0.1954
Gut microbiota abundance (family Rikenellaceae id.967)	rs2447496	A	G	20.2941	0.0549203	0.0121904	6.08611e-06	0.0646	0.0765	0.3983
Gut microbiota abundance (family Rikenellaceae id.967)	rs2833282	G	A	20.5227	0.0711137	0.0156966	4.31102e-06	0.0933	0.0939	0.3206
Gut microbiota abundance (family Rikenellaceae id.967)	rs35909684	A	C	19.6992	-0.0850181	0.0191539	7.09823e-06	0.0787	0.1288	0.5409
Gut microbiota abundance (family Rikenellaceae id.967)	rs36021379	A	G	20.4927	-0.0656005	0.0144903	7.19515e-06	0.0629	0.0923	0.4956
Gut microbiota abundance (family Rikenellaceae id.967)	rs4264350	T	C	23.5104	-0.0526393	0.0108555	1.34831e-06	0.0282	0.0675	0.6767
Gut microbiota abundance (family Rikenellaceae id.967)	rs59663348	G	A	20.8415	0.0570915	0.0125048	6.12238e-06	0.0366	0.0781	0.639599
Gut microbiota abundance (family Rikenellaceae id.967)	rs62532512	A	C	22.0416	0.0504257	0.0107399	2.76427e-06	0.0033	0.068	0.9616
Gut microbiota abundance (family Rikenellaceae id.967)	rs6744030	C	T	19.6662	0.0696747	0.0157103	9.31515e-06	0.0317	0.0826	0.701
Gut microbiota abundance (family Rikenellaceae id.967)	rs6837275	A	G	23.0189	0.0570355	0.011887	1.447e-06	0.0414	0.0738	0.5747
Gut microbiota abundance (family Rikenellaceae id.967)	rs74474130	T	G	21.6988	0.137747	0.0295688	3.61377e-06	-0.1368	0.1836	0.4561
Gut microbiota abundance (family Rikenellaceae id.967)	rs77885767	C	T	21.549	-0.156209	0.0336482	2.84695e-06	0.1563	0.16	0.3286
Gut microbiota abundance (family Rikenellaceae id.967)	rs9389714	C	T	19.7154	-0.0636841	0.0143416	8.79063e-06	0.1033	0.1188	0.3849
Gut microbiota abundance (family Rikenellaceae id.967)	rs9578457	G	A	20.0614	-0.141478	0.0315848	3.99448e-06	0.0244	0.1566	0.8764
Gut microbiota abundance (family Rikenellaceae id.967)	rs9603208	G	T	26.4706	0.0821173	0.0159596	1.91801e-07	-0.1916	0.1114	0.0854594
Gut microbiota abundance (family Ruminococcaceae id.2050)	rs10093275	T	C	20.9569	-0.0534595	0.011677	5.35229e-06	-0.0388	0.0715	0.5873
Gut microbiota abundance (family Ruminococcaceae id.2050)	rs10166469	C	T	19.6837	0.053336	0.0120209	8.52158e-06	0.0288	0.0772	0.7094
Gut microbiota abundance (family Ruminococcaceae id.2050)	rs1612733	T	C	20.8587	0.108708	0.0238006	4.22435e-06	-0.1495	0.1503	0.3201
Gut microbiota abundance (family Ruminococcaceae id.2050)	rs17376049	T	C	24.3022	0.0848534	0.0172114	7.29625e-07	-0.1602	0.1081	0.1386
Gut microbiota abundance (family Ruminococcaceae id.2050)	rs2113833	C	T	22.6978	-0.169146	0.0355009	1.14464e-06	-0.0115	0.1879	0.9513
Gut microbiota abundance (family Ruminococcaceae id.2050)	rs3009418	A	C	19.4859	-0.0927607	0.0210123	8.6902e-06	-0.0087	0.161	0.9567
Gut microbiota abundance (family Ruminococcaceae id.2050)	rs55793120	T	C	26.9663	0.13822	0.0266152	1.44338e-07	-0.255	0.1418	0.0720792
Gut microbiota abundance (family Ruminococcaceae id.2050)	rs56199908	T	C	23.5811	-0.199327	0.0410444	1.66414e-06	0.1102	0.1523	0.4695
Gut microbiota abundance (family Ruminococcaceae id.2050)	rs76724913	T	G	19.679	0.0901053	0.0203104	9.60484e-06	-0.0846	0.1143	0.4591
Gut microbiota abundance (family Streptococcaceae id.1850)	rs10028567	C	T	24.076	-0.0934027	0.0190343	3.72495e-06	0.0348	0.1033	0.7366
Gut microbiota abundance (family Streptococcaceae id.1850)	rs11110281	T	C	33.3827	-0.130554	0.0225943	1.40136e-08	-0.1502	0.1565	0.3373
Gut microbiota abundance (family Streptococcaceae id.1850)	rs16950051	A	G	20.388	0.107008	0.0236973	5.33814e-06	-0.0262	0.1366	0.8476
Gut microbiota abundance (family Streptococcaceae id.1850)	rs2370083	G	T	20.8594	-0.0842751	0.0184509	4.25667e-06	0.138	0.1376	0.3158
Gut microbiota abundance (family Streptococcaceae id.1850)	rs2952251	G	A	25.5266	0.0639298	0.0126525	3.72237e-07	0.0521	0.0887	0.5571
Gut microbiota abundance (family Streptococcaceae id.1850)	rs35344081	G	A	22.0684	0.0609349	0.0129703	2.63846e-06	0.0163	0.0763	0.8311
Gut microbiota abundance (family Streptococcaceae id.1850)	rs4968759	A	G	23.9017	-0.0544035	0.0111271	8.91887e-07	0.0628	0.0671	0.3496
Gut microbiota abundance (family Streptococcaceae id.1850)	rs57646748	G	A	19.6089	-0.088021	0.019876	7.88352e-06	-0.1154	0.1733	0.5056
Gut microbiota abundance (family Streptococcaceae id.1850)	rs6806351	T	C	20.8052	-0.0619209	0.0135744	6.93793e-06	0.0872	0.0815	0.2849
Gut microbiota abundance (family Streptococcaceae id.1850)	rs77968078	G	A	19.5121	-0.0993013	0.0224788	7.93341e-06	0.0112	0.1407	0.9368
Gut microbiota abundance (family Streptococcaceae id.1850)	rs7916711	A	G	19.8364	0.0959639	0.021545	6.32732e-06	-0.0925	0.0975	0.3427
Gut microbiota abundance (family Streptococcaceae id.1850)	rs957755	T	G	20.2655	-0.0642449	0.0142702	7.41515e-06	-0.0798	0.0969	0.4099
Gut microbiota abundance (family Streptococcaceae id.1850)	rs9903102	C	A	20.2228	-0.0693015	0.0154096	4.91802e-06	0.0043	0.0846	0.959
Gut microbiota abundance (unknown family id.1000001214)	rs11150282	T	C	24.8302	0.098235	0.0197127	7.36055e-07	-0.0136	0.0702	0.8468
Gut microbiota abundance (unknown family id.1000001214)	rs113884518	T	C	20.4434	-0.20591	0.0455376	7.7398e-06	0.1766	0.2192	0.4205
Gut microbiota abundance (unknown family id.1000001214)	rs28678345	T	C	20.4315	0.213083	0.0471377	8.05954e-06	-0.0403	0.1577	0.7984
Gut microbiota abundance (unknown family id.1000001214)	rs367480	A	G	20.4842	0.0841649	0.0185948	7.52419e-06	0.0101	0.0703	0.8855
Gut microbiota abundance (unknown family id.1000001214)	rs4129395	G	A	23.8232	0.0904264	0.0185253	1.21742e-06	0.0208	0.0672	0.7571
Gut microbiota abundance (unknown family id.1000001214)	rs789069	A	C	19.7223	-0.10413	0.0234459	6.5001e-06	-0.0397	0.0964	0.68
Gut microbiota abundance (unknown family id.1000001214)	rs79790072	T	C	21.4626	0.226103	0.0488017	3.5381e-06	-0.2918	0.1952	0.135
Gut microbiota abundance (unknown family id.1000001214)	rs8028558	A	G	19.5999	0.08346	0.0188504	9.78228e-06	-0.0712	0.0701	0.3102
Gut microbiota abundance (unknown family id.1000001214)	rs9864379	T	C	30.061	-0.160521	0.0292752	4.65876e-08	0.0281	0.0948	0.7671
Gut microbiota abundance (unknown family id.1000005471)	rs11779863	G	A	20.1427	-0.0772768	0.0172171	6.68852e-06	0.1855	0.0925	0.0448198
Gut microbiota abundance (unknown family id.1000005471)	rs12566890	T	G	18.1937	-0.103134	0.0241775	8.11204e-06	-0.0045	0.1007	0.964
Gut microbiota abundance (unknown family id.1000005471)	rs13100746	C	T	20.0519	0.0638979	0.0142685	7.28853e-06	-0.0193	0.0676	0.7752
Gut microbiota abundance (unknown family id.1000005471)	rs17235252	T	C	22.8043	-0.122002	0.0255463	2.15879e-06	0.2611	0.1045	0.0125101
Gut microbiota abundance (unknown family id.1000005471)	rs3932485	C	T	19.5484	0.0626209	0.0141623	9.92865e-06	0.0884	0.0688	0.1985
Gut microbiota abundance (unknown family id.1000005471)	rs515984	C	T	21.0751	0.0875451	0.0190685	6.61363e-06	-0.0563	0.1061	0.595899
Gut microbiota abundance (unknown family id.1000005471)	rs638542	A	G	20.2013	0.070592	0.0157049	5.17285e-06	0.1147	0.0739	0.1209
Gut microbiota abundance (unknown family id.1000005471)	rs74603314	T	C	22.2037	0.230767	0.0489701	2.27641e-06	0.474	0.1718	0.00578895
Gut microbiota abundance (unknown family id.1000005471)	rs76373661	G	A	20.0165	0.0908218	0.0202986	5.15941e-06	0.0151	0.0923	0.8704
Gut microbiota abundance (unknown family id.1000005471)	rs7706512	A	G	22.3684	-0.0657351	0.0138979	2.27206e-06	-0.0953	0.0673	0.1565
Gut microbiota abundance (unknown family id.1000005471)	rs7801843	A	G	19.9799	-0.0869495	0.0194509	9.46891e-06	-0.0942	0.0939	0.3159
Gut microbiota abundance (unknown family id.1000005471)	rs7853673	A	G	19.9357	0.0624389	0.0139833	6.73256e-06	0.0648	0.0674	0.3367
Gut microbiota abundance (unknown family id.1000005471)	rs949341	A	G	19.8899	-0.0656602	0.0147216	7.73286e-06	0.0728	0.0753	0.3336
Gut microbiota abundance (unknown family id.1000006161)	rs11251024	G	A	25.4008	0.104201	0.0206737	6.62796e-07	0.0734	0.0763	0.336
Gut microbiota abundance (unknown family id.1000006161)	rs11606187	A	G	22.4292	-0.154539	0.0326288	3.30583e-06	0.0592	0.0964	0.539
Gut microbiota abundance (unknown family id.1000006161)	rs13385922	T	C	21.3078	0.0929494	0.0201348	3.96826e-06	-0.0596	0.0706	0.3986
Gut microbiota abundance (unknown family id.1000006161)	rs166849	A	G	20.2907	-0.0911053	0.0202239	7.73891e-06	0.0059	0.0682	0.9311
Gut microbiota abundance (unknown family id.1000006161)	rs2172426	T	C	26.3443	0.10212	0.0198947	3.17424e-07	-0.0369	0.0687	0.590999
Gut microbiota abundance (unknown family id.1000006161)	rs267959	G	A	22.2277	-0.0988612	0.0209676	2.61993e-06	-0.0274	0.075	0.714399
Gut microbiota abundance (unknown family id.1000006161)	rs4383094	C	T	21.6427	-0.149188	0.0320662	4.28134e-06	-0.1196	0.0967	0.216
Gut microbiota abundance (unknown family id.1000006161)	rs60583455	T	C	26.4568	0.108934	0.021177	2.59579e-07	0.0447	0.0703	0.5247
Gut microbiota abundance (unknown family id.1000006161)	rs60775321	T	C	20.2529	-0.0962425	0.0213842	7.10461e-06	0.0958	0.0746	0.199
Gut microbiota abundance (unknown family id.1000006161)	rs72671304	T	C	21.6846	0.172322	0.0370028	3.79577e-06	-0.0576	0.1287	0.654501
Gut microbiota abundance (unknown family id.1000006161)	rs7911787	G	T	22.501	-0.223071	0.0470232	3.38821e-06	0.1311	0.1914	0.4935
Gut microbiota abundance (unknown family id.1000006161)	rs8126061	T	C	20.4467	-0.159135	0.0351904	7.36326e-06	0.1459	0.1017	0.1514
Gut microbiota abundance (unknown family id.1000006161)	rs9542068	T	C	20.6217	0.0990709	0.0218149	6.52334e-06	-0.0198	0.0714	0.781101
Gut microbiota abundance (family Veillonellaceae id.2172)	rs111810795	C	T	23.0558	-0.0867108	0.0180573	1.72926e-06	-0.0058	0.1134	0.9592
Gut microbiota abundance (family Veillonellaceae id.2172)	rs114889439	A	G	22.1566	-0.253809	0.0539169	6.19028e-06	-0.0246	0.1862	0.895
Gut microbiota abundance (family Veillonellaceae id.2172)	rs11700976	C	A	19.5729	0.0503337	0.0113763	9.2538e-06	-0.0203	0.0675	0.763999
Gut microbiota abundance (family Veillonellaceae id.2172)	rs12186441	G	A	21.0067	0.208096	0.0453999	4.52856e-06	-0.1246	0.1686	0.4599
Gut microbiota abundance (family Veillonellaceae id.2172)	rs12668619	A	G	22.0898	0.055301	0.0117654	2.57365e-06	0.114	0.0717	0.1118
Gut microbiota abundance (family Veillonellaceae id.2172)	rs12741784	C	T	27.147	-0.0621452	0.0119266	1.28493e-07	0.0769	0.0772	0.3192
Gut microbiota abundance (family Veillonellaceae id.2172)	rs1442060	A	G	21.0136	0.0514024	0.0112125	4.50671e-06	0.0474	0.0682	0.4872
Gut microbiota abundance (family Veillonellaceae id.2172)	rs1693340	T	C	20.1442	0.0818934	0.018245	9.25273e-06	0.1826	0.131	0.1636
Gut microbiota abundance (family Veillonellaceae id.2172)	rs2175069	G	A	21.0193	0.0526752	0.0114886	4.63554e-06	-0.0408	0.0696	0.5575
Gut microbiota abundance (family Veillonellaceae id.2172)	rs2561116	T	G	19.9575	-0.083617	0.0187159	7.88515e-06	0.0331	0.1438	0.8178
Gut microbiota abundance (family Veillonellaceae id.2172)	rs2585520	G	T	20.3842	-0.0904972	0.0200428	5.26926e-06	-0.0893	0.1761	0.6122
Gut microbiota abundance (family Veillonellaceae id.2172)	rs4263802	A	G	19.6468	-0.050942	0.0114921	7.45006e-06	-0.0436	0.0716	0.542199
Gut microbiota abundance (family Veillonellaceae id.2172)	rs4461038	G	A	21.5762	0.0554965	0.0119467	3.73474e-06	-0.0316	0.0741	0.669501
Gut microbiota abundance (family Veillonellaceae id.2172)	rs4797169	T	C	20.9877	0.0587799	0.0128297	4.49345e-06	-0.1284	0.0795	0.1062
Gut microbiota abundance (family Veillonellaceae id.2172)	rs61264131	A	C	18.987	0.202367	0.0464388	6.74544e-06	0.1108	0.1141	0.3315
Gut microbiota abundance (family Veillonellaceae id.2172)	rs6692542	G	A	20.4191	-0.0534397	0.0118254	8.67981e-06	-0.0651	0.0711	0.3598
Gut microbiota abundance (family Veillonellaceae id.2172)	rs6909981	C	T	20.295	-0.0638696	0.0141765	5.47621e-06	-0.0785	0.1033	0.4471
Gut microbiota abundance (family Veillonellaceae id.2172)	rs79535861	A	C	23.6427	0.100666	0.0207016	1.57688e-06	-0.1869	0.1169	0.1099
Gut microbiota abundance (family Veillonellaceae id.2172)	rs9345168	A	C	20.2046	-0.0509102	0.0113253	8.48887e-06	-0.0269	0.0677	0.6909
Gut microbiota abundance (family Verrucomicrobiaceae id.4036)	rs111862613	T	C	21.2522	0.0907065	0.0196746	3.7313e-06	0.0944	0.0903	0.2961
Gut microbiota abundance (family Verrucomicrobiaceae id.4036)	rs117107102	A	G	22.4904	0.204683	0.0431572	2.91823e-06	0.1058	0.1576	0.5021
Gut microbiota abundance (family Verrucomicrobiaceae id.4036)	rs11729256	T	C	24.9242	0.0749798	0.0150177	6.73085e-07	-0.1284	0.0896	0.1519
Gut microbiota abundance (family Verrucomicrobiaceae id.4036)	rs12908520	G	A	22.3502	0.0619104	0.0130946	2.15139e-06	0.134	0.0679	0.0484395
Gut microbiota abundance (family Verrucomicrobiaceae id.4036)	rs2602429	T	C	22.7782	-0.0745516	0.0156195	2.69942e-06	0.126	0.0768	0.101
Gut microbiota abundance (family Verrucomicrobiaceae id.4036)	rs4242783	A	G	21.696	-0.0687992	0.0147694	2.75442e-06	0.0302	0.0752	0.687999
Gut microbiota abundance (family Verrucomicrobiaceae id.4036)	rs4936098	G	A	22.7718	-0.0648691	0.0135928	1.1293e-06	0.0706	0.0705	0.3166
Gut microbiota abundance (family Verrucomicrobiaceae id.4036)	rs61779207	G	A	20.4559	-0.0758811	0.0167762	6.63025e-06	-0.0253	0.0811	0.755099
Gut microbiota abundance (family Verrucomicrobiaceae id.4036)	rs74542928	T	C	22.4885	0.112124	0.0236422	1.64611e-06	-0.2406	0.1575	0.1267
Gut microbiota abundance (family Verrucomicrobiaceae id.4036)	rs9349825	A	G	22.9156	-0.0704354	0.0147128	2.51287e-06	-0.0412	0.086	0.6317
Gut microbiota abundance (family Verrucomicrobiaceae id.4036)	rs941682	G	A	19.2932	-0.0631526	0.0143767	9.5812e-06	-0.0678	0.0753	0.3679
Gut microbiota abundance (family Victivallaceae id.2255)	rs11671100	A	C	20.9671	-0.160034	0.0349472	4.08037e-06	-0.0952	0.0842	0.2579
Gut microbiota abundance (family Victivallaceae id.2255)	rs11764871	G	T	24.5384	0.127099	0.025656	7.4929e-07	0.0474	0.0732	0.517399
Gut microbiota abundance (family Victivallaceae id.2255)	rs2944282	T	C	23.3457	-0.124197	0.0257026	1.56603e-06	-0.0285	0.0749	0.7031
Gut microbiota abundance (family Victivallaceae id.2255)	rs34962571	A	C	19.9599	-0.186945	0.0418412	6.24827e-06	-0.0167	0.1125	0.8817
Gut microbiota abundance (family Victivallaceae id.2255)	rs4396289	C	T	28.086	-0.152918	0.0288525	1.53784e-07	0.0201	0.1006	0.8412
Gut microbiota abundance (family Victivallaceae id.2255)	rs61702987	T	C	23.5184	0.145501	0.0300007	3.07921e-06	0.1199	0.1087	0.27
Gut microbiota abundance (family Victivallaceae id.2255)	rs62570196	C	T	25.9498	-0.246101	0.0483077	2.69855e-07	-0.0482	0.1689	0.7755
Gut microbiota abundance (family Victivallaceae id.2255)	rs6545794	A	G	23.2121	-0.197786	0.0410495	5.97008e-07	0.0865	0.1036	0.4041
Gut microbiota abundance (family Victivallaceae id.2255)	rs67832247	C	T	21.4371	-0.123489	0.0266695	3.23802e-06	-0.0357	0.0727	0.623199
Gut microbiota abundance (family Victivallaceae id.2255)	rs7077363	G	A	21.8837	0.148942	0.0318366	2.83374e-06	-0.0789	0.0911	0.3864
Gut microbiota abundance (family Victivallaceae id.2255)	rs7314815	G	A	20.0763	0.101088	0.0225594	6.40088e-06	-0.0947	0.0678	0.1624
Gut microbiota abundance (family Victivallaceae id.2255)	rs7627405	C	T	19.8065	-0.134158	0.0301427	8.19426e-06	-0.1351	0.0852	0.1128
Gut microbiota abundance (genus Actinomyces id.423)	rs2715439	T	C	20.5202	-0.0746684	0.0164822	6.27004e-06	-0.0274	0.0672	0.6832
Gut microbiota abundance (genus Actinomyces id.423)	rs34583783	G	T	22.234	0.126596	0.0268461	4.48528e-06	0.2012	0.1409	0.1533
Gut microbiota abundance (genus Actinomyces id.423)	rs35011108	A	G	20.6382	0.232634	0.0512044	6.33826e-06	0.0302	0.1354	0.8235
Gut microbiota abundance (genus Actinomyces id.423)	rs4073240	G	A	20.0611	0.0749687	0.0167368	7.94273e-06	0.0619	0.0692	0.3717
Gut microbiota abundance (genus Actinomyces id.423)	rs4146653	G	A	21.1565	0.0985224	0.0214182	4.49645e-06	0.0769	0.0969	0.4274
Gut microbiota abundance (genus Actinomyces id.423)	rs71315246	A	G	19.5629	-0.0969809	0.021925	9.82969e-06	0.0896	0.0981	0.3607
Gut microbiota abundance (genus Actinomyces id.423)	rs7915461	C	T	21.8514	-0.18776	0.0401636	5.91984e-06	0.0684	0.1335	0.608501
Gut microbiota abundance (genus Adlercreutzia id.812)	rs11604400	C	T	19.0576	-0.102524	0.0234834	9.74473e-06	-0.0865	0.1098	0.4308
Gut microbiota abundance (genus Adlercreutzia id.812)	rs13231526	C	A	21.1205	0.143237	0.0311654	4.8136e-06	-0.0408	0.1238	0.7417
Gut microbiota abundance (genus Adlercreutzia id.812)	rs2717140	C	T	22.5448	-0.119225	0.0251081	2.04593e-06	0.0956	0.1127	0.3967
Gut microbiota abundance (genus Adlercreutzia id.812)	rs55719207	G	A	19.5742	-0.0699243	0.0158036	9.60506e-06	-0.0544	0.0691	0.4313
Gut microbiota abundance (genus Adlercreutzia id.812)	rs6664405	T	C	20.4483	-0.0953084	0.0210752	5.2342e-06	0.1869	0.0965	0.0527801
Gut microbiota abundance (genus Adlercreutzia id.812)	rs7680684	T	C	24.3674	0.083381	0.0168901	9.769e-07	0.0816	0.0709	0.2498
Gut microbiota abundance (genus Adlercreutzia id.812)	rs9490822	C	T	22.2261	-0.0734512	0.0155789	2.54419e-06	-0.0343	0.0676	0.611799
Gut microbiota abundance (genus Adlercreutzia id.812)	rs9915817	C	T	19.8077	-0.0749219	0.016833	8.21675e-06	-0.0408	0.0743	0.5827
Gut microbiota abundance (genus Akkermansia id.4037)	rs111862613	T	C	21.4459	0.0911199	0.0196748	3.39234e-06	0.0944	0.0903	0.2961
Gut microbiota abundance (genus Akkermansia id.4037)	rs117107102	A	G	22.4236	0.204406	0.0431629	3.01141e-06	0.1058	0.1576	0.5021
Gut microbiota abundance (genus Akkermansia id.4037)	rs11729256	T	C	24.9668	0.0750473	0.0150184	6.58385e-07	-0.1284	0.0896	0.1519
Gut microbiota abundance (genus Akkermansia id.4037)	rs12908520	G	A	22.2477	0.061772	0.0130954	2.2648e-06	0.134	0.0679	0.0484395
Gut microbiota abundance (genus Akkermansia id.4037)	rs2602429	T	C	22.7664	-0.0745352	0.0156201	2.71569e-06	0.126	0.0768	0.101
Gut microbiota abundance (genus Akkermansia id.4037)	rs4242783	A	G	21.5342	-0.0685454	0.0147701	2.99799e-06	0.0302	0.0752	0.687999
Gut microbiota abundance (genus Akkermansia id.4037)	rs4936098	G	A	22.8073	-0.0649225	0.0135934	1.1036e-06	0.0706	0.0705	0.3166
Gut microbiota abundance (genus Akkermansia id.4037)	rs61779207	G	A	20.5475	-0.0760539	0.0167769	6.32121e-06	-0.0253	0.0811	0.755099
Gut microbiota abundance (genus Akkermansia id.4037)	rs74542928	T	C	22.6868	0.112623	0.0236434	1.4802e-06	-0.2406	0.1575	0.1267
Gut microbiota abundance (genus Akkermansia id.4037)	rs9349825	A	G	22.8524	-0.0703407	0.0147133	2.59884e-06	-0.0412	0.086	0.6317
Gut microbiota abundance (genus Akkermansia id.4037)	rs941682	G	A	19.378	-0.0632957	0.0143777	9.17128e-06	-0.0678	0.0753	0.3679
Gut microbiota abundance (genus Alistipes id.968)	rs1107244	G	A	19.6336	0.0758558	0.0171182	3.59062e-06	-0.1501	0.1248	0.2293
Gut microbiota abundance (genus Alistipes id.968)	rs11769002	G	A	23.3649	-0.0528793	0.0109389	1.44961e-06	0.0348	0.0683	0.6105
Gut microbiota abundance (genus Alistipes id.968)	rs11958296	A	G	20.2059	-0.0981222	0.0218272	9.29566e-06	0.1426	0.1641	0.3849
Gut microbiota abundance (genus Alistipes id.968)	rs12990744	C	T	20.1527	-0.0776618	0.0172986	8.20729e-06	-0.0425	0.1119	0.7038
Gut microbiota abundance (genus Alistipes id.968)	rs1689282	A	C	20.8296	-0.0520061	0.0113942	5.27582e-06	0.0511	0.072	0.4778
Gut microbiota abundance (genus Alistipes id.968)	rs2290844	C	T	18.0393	0.0813969	0.0191632	9.10144e-06	-0.0289	0.107	0.7872
Gut microbiota abundance (genus Alistipes id.968)	rs2450745	A	C	19.0041	-0.080524	0.0184702	7.11836e-06	0.1108	0.1319	0.4007
Gut microbiota abundance (genus Alistipes id.968)	rs2875322	C	T	19.5347	0.0580945	0.0131432	8.77708e-06	0.0246	0.0897	0.784
Gut microbiota abundance (genus Alistipes id.968)	rs34417064	A	G	20.3411	-0.048202	0.0106868	7.00745e-06	0.071	0.0675	0.2924
Gut microbiota abundance (genus Alistipes id.968)	rs4810359	A	G	19.924	-0.0652428	0.0146155	7.4967e-06	-0.051	0.102	0.6169
Gut microbiota abundance (genus Alistipes id.968)	rs62576416	T	C	20.1528	0.0492647	0.0109733	7.50361e-06	0.0203	0.0693	0.7691
Gut microbiota abundance (genus Alistipes id.968)	rs7129639	A	C	22.9451	0.0524955	0.0109584	1.78423e-06	-0.0922	0.0717	0.1988
Gut microbiota abundance (genus Alistipes id.968)	rs8130320	A	G	20.9036	-0.049002	0.010717	4.83615e-06	0.0756	0.0677	0.2637
Gut microbiota abundance (genus Allisonella id.2174)	rs1901739	G	T	21.6786	-0.115769	0.0248626	3.58798e-06	-0.0203	0.0674	0.7627
Gut microbiota abundance (genus Allisonella id.2174)	rs35110698	T	C	20.7945	-0.146322	0.0320852	5.72321e-06	-0.0569	0.0957	0.552199
Gut microbiota abundance (genus Allisonella id.2174)	rs35778461	C	T	24.3567	0.146679	0.0297186	1.20629e-06	0.0837	0.0801	0.2959
Gut microbiota abundance (genus Allisonella id.2174)	rs594561	T	C	19.8822	-0.112231	0.0251681	9.41109e-06	0.0456	0.0671	0.4971
Gut microbiota abundance (genus Allisonella id.2174)	rs602075	G	A	32.3695	-0.168974	0.0296976	3.56574e-08	-0.0303	0.0763	0.691301
Gut microbiota abundance (genus Allisonella id.2174)	rs6742198	A	G	22.2072	-0.149152	0.0316484	3.34511e-06	-0.0398	0.0791	0.6153
Gut microbiota abundance (genus Allisonella id.2174)	rs76904847	G	A	19.6702	0.148523	0.0334857	6.08751e-06	-0.1695	0.0893	0.0575798
Gut microbiota abundance (genus Allisonella id.2174)	rs7898615	T	G	20.2116	0.167966	0.0373586	8.87279e-06	-0.0702	0.0984	0.4752
Gut microbiota abundance (genus Alloprevotella id.961)	rs12675596	G	T	25.1101	0.145669	0.0290678	9.63718e-07	0.0151	0.0821	0.8538
Gut microbiota abundance (genus Alloprevotella id.961)	rs2154444	G	T	20.0153	-0.138234	0.0308961	8.36758e-06	0.0353	0.0764	0.6445
Gut microbiota abundance (genus Alloprevotella id.961)	rs34619204	G	A	20.5252	-0.156037	0.0344392	8.84199e-06	0.0674	0.0887	0.4474
Gut microbiota abundance (genus Alloprevotella id.961)	rs4364940	A	G	20.0642	0.126418	0.0282207	8.58361e-06	-0.0522	0.0727	0.4725
Gut microbiota abundance (genus Alloprevotella id.961)	rs4680035	G	A	21.2471	0.119599	0.0259446	4.99057e-06	0.0763	0.069	0.2685
Gut microbiota abundance (genus Alloprevotella id.961)	rs58212166	A	G	20.2246	-0.161506	0.0359102	7.93615e-06	0.0125	0.087	0.8853
Gut microbiota abundance (genus Anaerofilum id.2053)	rs10794359	C	T	22.5913	0.0953524	0.02006	2.23496e-06	-0.0144	0.0682	0.8322
Gut microbiota abundance (genus Anaerofilum id.2053)	rs1563175	A	C	20.8809	0.0923834	0.0202157	5.53847e-06	-0.0573	0.0675	0.3959
Gut microbiota abundance (genus Anaerofilum id.2053)	rs17012738	T	G	20.3525	0.0903417	0.0200239	7.24169e-06	-0.038	0.0672	0.5721
Gut microbiota abundance (genus Anaerofilum id.2053)	rs17096874	C	T	22.0677	-0.126337	0.0268919	2.86029e-06	0.0251	0.0825	0.760801
Gut microbiota abundance (genus Anaerofilum id.2053)	rs356049	G	A	20.9336	0.132603	0.0289802	6.55843e-06	0.0419	0.1357	0.7576
Gut microbiota abundance (genus Anaerofilum id.2053)	rs4244069	A	G	20.1942	0.146775	0.0326594	9.81206e-06	0.1529	0.102	0.1337
Gut microbiota abundance (genus Anaerofilum id.2053)	rs4506496	A	G	23.452	-0.10309	0.0212861	1.48659e-06	0.1496	0.0742	0.0437804
Gut microbiota abundance (genus Anaerofilum id.2053)	rs712981	A	C	24.6572	0.10076	0.0202902	6.83109e-07	0.115	0.0692	0.0964095
Gut microbiota abundance (genus Anaerofilum id.2053)	rs79598899	C	T	26.1124	0.182586	0.0357284	3.74731e-07	0.1296	0.1592	0.4155
Gut microbiota abundance (genus Anaerofilum id.2053)	rs816292	T	C	26.2843	-0.113003	0.02204	2.6404e-07	-0.0125	0.0738	0.865
Gut microbiota abundance (genus Anaerofilum id.2053)	rs9299345	T	C	20.3463	-0.1364	0.0302372	8.04304e-06	-0.0639	0.1141	0.5755
Gut microbiota abundance (genus Anaerostipes id.1991)	rs10502061	A	G	18.9415	0.0835752	0.0192017	7.93542e-06	0.097	0.1057	0.3587
Gut microbiota abundance (genus Anaerostipes id.1991)	rs2014785	T	C	21.1219	0.0515687	0.0112199	4.68058e-06	-0.0371	0.0686	0.5888
Gut microbiota abundance (genus Anaerostipes id.1991)	rs2396460	C	T	21.8938	0.0512653	0.0109555	2.91092e-06	0.0779	0.0678	0.2508
Gut microbiota abundance (genus Anaerostipes id.1991)	rs2804244	G	A	22.8789	0.053089	0.0110983	2.04052e-06	0.0037	0.0692	0.9574
Gut microbiota abundance (genus Anaerostipes id.1991)	rs3900776	G	A	21.6717	-0.110013	0.0236302	2.74764e-06	0.3147	0.2044	0.1236
Gut microbiota abundance (genus Anaerostipes id.1991)	rs60983350	G	A	21.4465	-0.0539901	0.0116575	4.42059e-06	-0.0083	0.0726	0.9089
Gut microbiota abundance (genus Anaerostipes id.1991)	rs62157625	T	C	22.784	0.088573	0.0185548	1.44907e-06	0.226	0.1032	0.0284597
Gut microbiota abundance (genus Anaerostipes id.1991)	rs62215703	G	A	22.2568	0.0644965	0.0136702	1.9777e-06	0.0224	0.0816	0.783599
Gut microbiota abundance (genus Anaerostipes id.1991)	rs6474958	G	A	19.9319	0.0500065	0.0112001	6.74481e-06	0.0392	0.0727	0.5902
Gut microbiota abundance (genus Anaerostipes id.1991)	rs6726833	C	A	21.4602	-0.0877497	0.0189408	3.32216e-06	0.0753	0.1249	0.5464
Gut microbiota abundance (genus Anaerostipes id.1991)	rs6854026	C	T	21.729	0.0508482	0.0109075	3.1958e-06	0.0765	0.0677	0.2586
Gut microbiota abundance (genus Anaerostipes id.1991)	rs7193624	T	C	24.7997	-0.0750642	0.0150723	5.35476e-07	0.1658	0.1216	0.1727
Gut microbiota abundance (genus Anaerostipes id.1991)	rs78735375	A	C	20.2596	-0.137429	0.0305304	5.33384e-06	0.1872	0.1706	0.2723
Gut microbiota abundance (genus Anaerotruncus id.2054)	rs10150232	A	G	20.6194	0.0567088	0.0124877	6.67667e-06	-0.051	0.0843	0.5448
Gut microbiota abundance (genus Anaerotruncus id.2054)	rs11018566	A	G	18.2699	-0.156465	0.0366032	6.13705e-06	0.027	0.1505	0.8577
Gut microbiota abundance (genus Anaerotruncus id.2054)	rs115414803	A	C	20.666	-0.144356	0.0317524	6.83471e-06	0.0935	0.1404	0.5057
Gut microbiota abundance (genus Anaerotruncus id.2054)	rs1272208	T	G	22.1983	0.0611743	0.0129831	4.27986e-06	0.0132	0.0793	0.868
Gut microbiota abundance (genus Anaerotruncus id.2054)	rs1431492	C	T	20.0721	-0.0654996	0.0146188	7.35563e-06	-0.2263	0.0923	0.01417
Gut microbiota abundance (genus Anaerotruncus id.2054)	rs17734739	T	C	19.6	0.0660052	0.014908	7.4278e-06	-0.0413	0.0965	0.669
Gut microbiota abundance (genus Anaerotruncus id.2054)	rs34449434	A	C	19.2051	-0.0497004	0.0113402	9.85054e-06	0.0413	0.071	0.5606
Gut microbiota abundance (genus Anaerotruncus id.2054)	rs4669806	G	T	21.9585	0.0576389	0.0122994	2.42058e-06	0.0459	0.0817	0.574601
Gut microbiota abundance (genus Anaerotruncus id.2054)	rs6494922	A	G	19.9347	0.0903106	0.0202257	6.62369e-06	-0.0582	0.1494	0.696899
Gut microbiota abundance (genus Anaerotruncus id.2054)	rs6563550	T	C	24.6251	0.0877135	0.0176745	2.34515e-07	-0.1496	0.1248	0.2307
Gut microbiota abundance (genus Anaerotruncus id.2054)	rs7155595	C	A	20.5718	0.0539336	0.0118903	7.54988e-06	-0.002	0.0734	0.9788
Gut microbiota abundance (genus Anaerotruncus id.2054)	rs8005030	C	T	22.1295	0.0554447	0.0117854	2.28297e-06	-0.088	0.0714	0.218
Gut microbiota abundance (genus Anaerotruncus id.2054)	rs9347879	T	C	20.9847	0.050618	0.011049	4.22328e-06	0.0198	0.0673	0.768799
Gut microbiota abundance (genus Bacteroides id.918)	rs11585893	A	G	25.1716	-0.0740746	0.0147633	1.79511e-06	-0.0358	0.0791	0.6513
Gut microbiota abundance (genus Bacteroides id.918)	rs13207588	A	G	20.362	-0.059205	0.0131195	7.48497e-06	0.1436	0.086	0.0949992
Gut microbiota abundance (genus Bacteroides id.918)	rs1340391	T	C	20.0372	-0.0592004	0.0132244	6.73008e-06	-0.068	0.0984	0.4895
Gut microbiota abundance (genus Bacteroides id.918)	rs17619981	T	G	22.191	0.0880978	0.0187002	2.68683e-06	0.0975	0.0985	0.3226
Gut microbiota abundance (genus Bacteroides id.918)	rs2023437	T	C	21.7766	-0.0782325	0.0167634	5.01822e-06	-0.0537	0.1026	0.6005
Gut microbiota abundance (genus Bacteroides id.918)	rs66474973	G	T	24.3995	0.0812515	0.0164479	6.80973e-07	0.1326	0.1112	0.2329
Gut microbiota abundance (genus Bacteroides id.918)	rs66710942	T	C	20.6415	-0.0488038	0.0107412	5.8626e-06	0.0495	0.0674	0.4628
Gut microbiota abundance (genus Bacteroides id.918)	rs6795673	C	T	26.1796	0.0538565	0.0105251	3.37909e-07	0.0101	0.0672	0.8806
Gut microbiota abundance (genus Bacteroides id.918)	rs9507307	C	T	21.9093	0.0604456	0.0129128	2.12711e-06	0.1323	0.0785	0.09192
Gut microbiota abundance (genus Barnesiella id.944)	rs11155559	T	C	20.15	0.0956023	0.0212961	8.91908e-06	-0.1895	0.1163	0.1032
Gut microbiota abundance (genus Barnesiella id.944)	rs113258194	A	G	21.3708	0.098992	0.0214121	7.31122e-06	-0.1576	0.1138	0.1661
Gut microbiota abundance (genus Barnesiella id.944)	rs12909713	C	T	21.045	-0.0550716	0.0120039	4.94527e-06	-0.0303	0.0672	0.6519
Gut microbiota abundance (genus Barnesiella id.944)	rs13242616	C	T	22.4562	0.0583747	0.0123176	2.29018e-06	0.0256	0.0728	0.7247
Gut microbiota abundance (genus Barnesiella id.944)	rs199035	G	A	21.8387	0.0559495	0.0119716	3.00296e-06	-0.0833	0.0679	0.2197
Gut microbiota abundance (genus Barnesiella id.944)	rs2276875	A	G	24.96	-0.0697176	0.0139537	4.65029e-07	-0.0095	0.0776	0.9026
Gut microbiota abundance (genus Barnesiella id.944)	rs2428166	G	A	24.1747	-0.165859	0.0337309	8.50883e-07	-0.285	0.2866	0.32
Gut microbiota abundance (genus Barnesiella id.944)	rs35177866	A	G	23.2638	0.0917125	0.0190133	2.94761e-06	0.277	0.1296	0.0325597
Gut microbiota abundance (genus Barnesiella id.944)	rs62251337	G	A	21.382	0.0690763	0.0149374	4.2416e-06	0.1697	0.0964	0.0785398
Gut microbiota abundance (genus Barnesiella id.944)	rs72684847	T	C	20.2919	-0.114369	0.0253873	6.76176e-06	-0.1627	0.1276	0.2022
Gut microbiota abundance (genus Barnesiella id.944)	rs76181748	C	T	20.5724	-0.0778559	0.017164	6.77657e-06	0.0852	0.0804	0.2894
Gut microbiota abundance (genus Barnesiella id.944)	rs77455852	T	G	20.7697	-0.0891491	0.0195601	3.16352e-06	0.1846	0.0969	0.0568198
Gut microbiota abundance (genus Barnesiella id.944)	rs79795328	A	G	21.5244	-0.0818645	0.0176441	4.23302e-06	-0.0617	0.0968	0.523701
Gut microbiota abundance (genus Bifidobacterium id.436)	rs12022129	A	G	19.8694	-0.0619356	0.0138937	7.9965e-06	-0.0636	0.0752	0.3978
Gut microbiota abundance (genus Bifidobacterium id.436)	rs182549	T	C	88.4165	-0.119703	0.0127294	1.2782e-20	-1.1172	0.0731	1.12099e-52
Gut microbiota abundance (genus Bifidobacterium id.436)	rs2491158	A	G	19.8767	-0.0712624	0.015983	8.04711e-06	0.1614	0.0994	0.1043
Gut microbiota abundance (genus Bifidobacterium id.436)	rs2686790	C	T	20.062	-0.070741	0.0157926	7.49894e-06	0.0086	0.0946	0.9279
Gut microbiota abundance (genus Bifidobacterium id.436)	rs4957061	T	C	20.694	0.0534239	0.0117431	5.77936e-06	0.0273	0.0687	0.691399
Gut microbiota abundance (genus Bifidobacterium id.436)	rs540489	T	G	21.1179	-0.0637641	0.0138746	5.19457e-06	0.0874	0.0884	0.323
Gut microbiota abundance (genus Bifidobacterium id.436)	rs55888705	A	G	20.3359	0.0546319	0.0121139	6.67022e-06	0.1744	0.0746	0.0194998
Gut microbiota abundance (genus Bifidobacterium id.436)	rs5746486	T	C	19.7005	-0.0536216	0.0120801	8.99953e-06	-0.1279	0.069	0.0637999
Gut microbiota abundance (genus Bifidobacterium id.436)	rs62181700	G	A	22.6622	-0.0624643	0.0131205	2.17245e-06	-0.0432	0.0783	0.5807
Gut microbiota abundance (genus Bifidobacterium id.436)	rs7322849	T	C	31.0306	0.112428	0.0201813	1.08368e-08	0.1249	0.1175	0.2875
Gut microbiota abundance (genus Bifidobacterium id.436)	rs73797465	T	G	20.7667	-0.0953566	0.0209236	4.38157e-06	0.0964	0.1064	0.365
Gut microbiota abundance (genus Bifidobacterium id.436)	rs75344046	C	T	21.085	0.232354	0.0505979	4.86351e-06	0.2508	0.1583	0.1132
Gut microbiota abundance (genus Bifidobacterium id.436)	rs857444	C	T	21.2046	0.0558234	0.0121219	3.571e-06	0.0251	0.0698	0.718701
Gut microbiota abundance (genus Bilophila id.3170)	rs11069458	C	T	19.2901	0.0680947	0.015503	7.71543e-06	-0.0236	0.0869	0.785899
Gut microbiota abundance (genus Bilophila id.3170)	rs1241171	G	A	21.2781	-0.0692654	0.0150148	4.24033e-06	-0.0758	0.0954	0.4268
Gut microbiota abundance (genus Bilophila id.3170)	rs1571225	T	C	23.4802	-0.0826826	0.0170621	1.1229e-06	-0.0715	0.0906	0.4305
Gut microbiota abundance (genus Bilophila id.3170)	rs1969927	A	G	19.7807	-0.0564589	0.0126935	9.07215e-06	-0.0671	0.0715	0.3481
Gut microbiota abundance (genus Bilophila id.3170)	rs2728491	T	G	20.2384	0.0627416	0.0139456	6.33257e-06	0.0003	0.0787	0.997
Gut microbiota abundance (genus Bilophila id.3170)	rs3827020	C	T	22.7626	0.0766479	0.0160642	1.78875e-06	-0.1022	0.0849	0.2287
Gut microbiota abundance (genus Bilophila id.3170)	rs4798126	G	A	19.03	0.073288	0.016799	7.14661e-06	0.0332	0.0849	0.695401
Gut microbiota abundance (genus Bilophila id.3170)	rs542415	T	C	21.1445	-0.0613623	0.0133436	4.70945e-06	-0.1029	0.069	0.1361
Gut microbiota abundance (genus Bilophila id.3170)	rs60178956	G	A	19.4996	-0.0624818	0.0141485	8.0562e-06	0.0214	0.0805	0.7905
Gut microbiota abundance (genus Bilophila id.3170)	rs6793291	A	C	21.762	-0.112729	0.0241633	3.11322e-06	-0.0773	0.1523	0.611899
Gut microbiota abundance (genus Bilophila id.3170)	rs72676854	T	C	21.004	0.123209	0.026882	5.62264e-06	-0.0706	0.152	0.6421
Gut microbiota abundance (genus Bilophila id.3170)	rs7802841	A	C	23.6778	-0.0670097	0.0137701	1.76954e-06	-0.0552	0.0733	0.4514
Gut microbiota abundance (genus Bilophila id.3170)	rs9899990	A	G	19.2805	-0.102702	0.0233878	9.06692e-06	0.1435	0.122	0.2392
Gut microbiota abundance (genus Butyricicoccus id.2055)	rs10084203	G	A	19.7885	-0.0549699	0.0123563	8.58638e-06	0.0599	0.1001	0.5499
Gut microbiota abundance (genus Butyricicoccus id.2055)	rs12034718	G	A	19.6398	-0.0701199	0.0158213	9.57679e-06	-0.046	0.0809	0.569799
Gut microbiota abundance (genus Butyricicoccus id.2055)	rs12585793	T	C	21.5548	-0.262206	0.0564729	5.79189e-06	0.0165	0.2009	0.9346
Gut microbiota abundance (genus Butyricicoccus id.2055)	rs2017189	T	G	21.1447	0.0506956	0.011024	3.87258e-06	-0.0914	0.0674	0.1751
Gut microbiota abundance (genus Butyricicoccus id.2055)	rs4962426	T	G	20.4004	-0.0614216	0.0135979	7.38482e-06	-0.0137	0.0852	0.8726
Gut microbiota abundance (genus Butyricicoccus id.2055)	rs56221232	T	C	24.4631	0.0828027	0.0167401	7.61939e-07	-0.0451	0.1123	0.687999
Gut microbiota abundance (genus Butyricicoccus id.2055)	rs62478070	T	G	20.4856	0.224039	0.0494959	5.93772e-06	-0.4463	0.2143	0.03724
Gut microbiota abundance (genus Butyricicoccus id.2055)	rs7322368	C	T	19.8308	-0.0815733	0.0183167	5.51785e-06	0.0106	0.1169	0.9275
Gut microbiota abundance (genus Butyricimonas id.945)	rs11228830	A	G	20.5438	0.135265	0.0298411	6.55164e-06	0.0239	0.1255	0.8488
Gut microbiota abundance (genus Butyricimonas id.945)	rs113054641	G	A	27.8383	-0.144881	0.0274574	1.73696e-07	0.0344	0.1629	0.8325
Gut microbiota abundance (genus Butyricimonas id.945)	rs12304031	G	A	19.2082	-0.0862781	0.0196846	6.7007e-06	0.0442	0.1026	0.6666
Gut microbiota abundance (genus Butyricimonas id.945)	rs12458763	A	C	20.4892	0.122037	0.0269587	6.36649e-06	-0.026	0.1615	0.872
Gut microbiota abundance (genus Butyricimonas id.945)	rs1862649	G	A	20.7744	0.113124	0.0248176	4.76255e-06	-0.235	0.1334	0.0781304
Gut microbiota abundance (genus Butyricimonas id.945)	rs2114713	G	T	20.3586	0.062721	0.0138998	6.87717e-06	-0.0066	0.0677	0.9219
Gut microbiota abundance (genus Butyricimonas id.945)	rs62130338	A	G	21.4086	0.0732608	0.0158324	3.89807e-06	0.1221	0.071	0.0856308
Gut microbiota abundance (genus Butyricimonas id.945)	rs62390301	T	C	24.9119	-0.0872983	0.0174893	7.41908e-07	-0.077	0.0843	0.3611
Gut microbiota abundance (genus Butyricimonas id.945)	rs7083431	A	C	23.7217	0.0703539	0.0144439	8.85462e-07	-0.0322	0.0758	0.6711
Gut microbiota abundance (genus Butyricimonas id.945)	rs71428626	G	T	21.1037	-0.133188	0.0289905	4.80408e-06	-0.1742	0.1902	0.3598
Gut microbiota abundance (genus Butyricimonas id.945)	rs72814525	A	G	19.663	0.0664154	0.0149766	8.24594e-06	-0.1052	0.0786	0.1811
Gut microbiota abundance (genus Butyricimonas id.945)	rs78453362	A	G	20.8841	-0.14948	0.0327073	4.05807e-06	0.2809	0.2143	0.1899
Gut microbiota abundance (genus Butyricimonas id.945)	rs9657374	C	T	21.1029	0.0680719	0.0148172	4.5036e-06	0.1095	0.0738	0.138
Gut microbiota abundance (genus Butyrivibrio id.1993)	rs1007475	G	T	20.4173	0.118065	0.0261271	7.92319e-06	-0.084	0.0753	0.2651
Gut microbiota abundance (genus Butyrivibrio id.1993)	rs11761679	T	C	23.1672	0.154775	0.0321539	2.20232e-06	0.0335	0.0971	0.73
Gut microbiota abundance (genus Butyrivibrio id.1993)	rs142855850	A	G	20.1098	0.205013	0.0457138	6.85536e-06	0.1905	0.1139	0.0942801
Gut microbiota abundance (genus Butyrivibrio id.1993)	rs16934069	T	C	19.958	-0.133784	0.0299444	8.85911e-06	-0.0223	0.0889	0.8017
Gut microbiota abundance (genus Butyrivibrio id.1993)	rs16941336	C	T	22.6368	0.127488	0.0267936	1.53183e-06	0.0879	0.0802	0.2732
Gut microbiota abundance (genus Butyrivibrio id.1993)	rs17163238	G	A	20.7994	0.140987	0.0309117	5.51201e-06	0.0434	0.0852	0.610401
Gut microbiota abundance (genus Butyrivibrio id.1993)	rs4537857	T	C	22.7851	-0.12459	0.0260992	1.80194e-06	-0.0332	0.0712	0.641201
Gut microbiota abundance (genus Butyrivibrio id.1993)	rs486484	A	G	20.3769	-0.108349	0.0240008	6.61089e-06	-0.1195	0.0683	0.0801697
Gut microbiota abundance (genus Butyrivibrio id.1993)	rs4928024	G	A	20.1341	0.17471	0.0389333	8.18634e-06	-0.0439	0.087	0.6136
Gut microbiota abundance (genus Butyrivibrio id.1993)	rs72723662	C	T	24.8654	0.224078	0.0449336	7.86249e-07	-0.1054	0.0992	0.2881
Gut microbiota abundance (genus Butyrivibrio id.1993)	rs74622183	A	G	22.0367	-0.201027	0.0428204	2.45748e-06	0.3189	0.1183	0.00703105
Gut microbiota abundance (genus Butyrivibrio id.1993)	rs77356209	T	C	20.1336	0.216874	0.0483299	6.66423e-06	-0.1291	0.1605	0.4209
Gut microbiota abundance (genus Butyrivibrio id.1993)	rs7752361	G	A	24.6819	0.11923	0.0239975	7.69113e-07	-0.0739	0.0672	0.2714
Gut microbiota abundance (genus Butyrivibrio id.1993)	rs7763512	A	G	22.371	-0.119846	0.0253367	3.10656e-06	0.0375	0.0682	0.5823
Gut microbiota abundance (genus Butyrivibrio id.1993)	rs9349693	G	A	20.6074	-0.117973	0.0259861	5.54958e-06	0.0039	0.0739	0.9582
Gut microbiota abundance (genus Candidatus Soleaferrea id.11350)	rs10090365	G	A	21.2519	0.0834413	0.0180989	4.17311e-06	-0.0004	0.0671	0.9958
Gut microbiota abundance (genus Candidatus Soleaferrea id.11350)	rs10108780	A	G	21.584	-0.092834	0.0199807	3.64083e-06	-0.0183	0.0786	0.8154
Gut microbiota abundance (genus Candidatus Soleaferrea id.11350)	rs10809135	C	T	20.9407	-0.0834858	0.0182426	5.4718e-06	0.0383	0.0686	0.5764
Gut microbiota abundance (genus Candidatus Soleaferrea id.11350)	rs36155147	T	C	18.968	-0.104966	0.0240995	5.4114e-06	-0.069	0.0731	0.3451
Gut microbiota abundance (genus Candidatus Soleaferrea id.11350)	rs4294381	C	T	23.4126	-0.112197	0.023186	1.36848e-06	-0.029	0.0918	0.751799
Gut microbiota abundance (genus Candidatus Soleaferrea id.11350)	rs4678258	T	C	20.9088	0.0986136	0.0215646	5.53184e-06	-0.0155	0.0788	0.8444
Gut microbiota abundance (genus Candidatus Soleaferrea id.11350)	rs6489992	A	G	20.1894	-0.0840437	0.0187031	7.88787e-06	-0.0138	0.0695	0.8427
Gut microbiota abundance (genus Candidatus Soleaferrea id.11350)	rs6494306	A	G	20.4708	-0.0969304	0.0214221	5.80056e-06	0.0669	0.0721	0.3534
Gut microbiota abundance (genus Candidatus Soleaferrea id.11350)	rs7400877	C	T	19.9728	0.0951085	0.0212799	9.29458e-06	-0.23	0.0821	0.00507598
Gut microbiota abundance (genus Candidatus Soleaferrea id.11350)	rs830151	A	G	31.2653	-0.194561	0.0347932	4.25608e-08	0.0446	0.1424	0.753999
Gut microbiota abundance (genus Candidatus Soleaferrea id.11350)	rs9973954	G	A	20.8396	-0.0892075	0.0195401	5.94799e-06	0.0278	0.0706	0.6934
Gut microbiota abundance (genus Catenibacterium id.2153)	rs12404911	C	T	21.4032	0.140717	0.0304142	2.79892e-06	-0.1692	0.0865	0.0503304
Gut microbiota abundance (genus Catenibacterium id.2153)	rs212393	A	G	22.3292	0.135254	0.0286209	3.62485e-06	-0.0003	0.083	0.9974
Gut microbiota abundance (genus Catenibacterium id.2153)	rs73128290	A	G	20.7796	0.129726	0.0284563	4.29368e-06	-0.0114	0.0736	0.8767
Gut microbiota abundance (genus Catenibacterium id.2153)	rs7742829	C	T	20.6489	0.11411	0.0251099	5.60725e-06	-0.0367	0.0679	0.5888
Gut microbiota abundance (genus Christensenellaceae R 7group id.11283)	rs10461257	A	G	20.4436	-0.0551969	0.0122069	6.50744e-06	-0.0236	0.0716	0.7413
Gut microbiota abundance (genus Christensenellaceae R 7group id.11283)	rs17081797	A	G	19.5998	-0.0904325	0.0204253	3.34033e-06	0.1632	0.1367	0.2326
Gut microbiota abundance (genus Christensenellaceae R 7group id.11283)	rs60954665	T	G	20.2154	0.049815	0.0110787	7.13181e-06	-0.0895	0.0671	0.182
Gut microbiota abundance (genus Christensenellaceae R 7group id.11283)	rs62132810	A	G	21.2897	-0.0828853	0.0179623	5.66709e-06	-0.011	0.0969	0.9092
Gut microbiota abundance (genus Christensenellaceae R 7group id.11283)	rs62190261	A	C	19.9191	0.0958394	0.0214723	8.74017e-06	-0.245	0.12	0.0410998
Gut microbiota abundance (genus Christensenellaceae R 7group id.11283)	rs62467127	C	T	20.5035	0.114108	0.0251983	3.25364e-06	0.0416	0.2157	0.8469
Gut microbiota abundance (genus Christensenellaceae R 7group id.11283)	rs73952017	C	T	19.6758	-0.0862164	0.0194354	8.45766e-06	0.1172	0.1105	0.2889
Gut microbiota abundance (genus Christensenellaceae R 7group id.11283)	rs78521377	C	T	20.6862	0.124992	0.0274797	5.60673e-06	0.0388	0.1959	0.8428
Gut microbiota abundance (genus Christensenellaceae R 7group id.11283)	rs79150079	C	A	20.117	0.121547	0.0270977	9.41803e-06	0.2055	0.1339	0.1248
Gut microbiota abundance (genus Christensenellaceae R 7group id.11283)	rs892686	A	G	21.3096	0.0514099	0.011136	3.96862e-06	0.0772	0.0676	0.2535
Gut microbiota abundance (genus Clostridium innocuum group id.14397)	rs10074000	T	C	20.3539	-0.102648	0.0227508	6.99939e-06	0.0738	0.0699	0.2911
Gut microbiota abundance (genus Clostridium innocuum group id.14397)	rs10506058	A	G	20.1816	0.0997048	0.0221926	8.92442e-06	0.0255	0.068	0.7083
Gut microbiota abundance (genus Clostridium innocuum group id.14397)	rs1942371	G	A	21.3398	-0.157938	0.034187	4.0634e-06	-0.1641	0.1033	0.1122
Gut microbiota abundance (genus Clostridium innocuum group id.14397)	rs40656	C	T	21.0372	0.142664	0.0311021	8.61529e-06	0.1837	0.0843	0.0293603
Gut microbiota abundance (genus Clostridium innocuum group id.14397)	rs4869133	G	A	19.4452	-0.180591	0.0409505	7.24453e-06	0.0802	0.0888	0.3667
Gut microbiota abundance (genus Clostridium innocuum group id.14397)	rs61267978	T	C	21.0075	0.14708	0.0320875	5.58509e-06	-0.1609	0.1026	0.1168
Gut microbiota abundance (genus Clostridium innocuum group id.14397)	rs6577484	G	A	19.7612	0.160425	0.0360857	8.40601e-06	0.0976	0.112	0.3837
Gut microbiota abundance (genus Clostridium innocuum group id.14397)	rs6890185	C	T	23.6661	-0.113424	0.0233137	1.12243e-06	0.0397	0.0719	0.5807
Gut microbiota abundance (genus Clostridium innocuum group id.14397)	rs77845139	A	G	19.9888	-0.114993	0.0257186	8.40621e-06	-0.0479	0.0786	0.5425
Gut microbiota abundance (genus Clostridium sensustricto1 id.1873)	rs11264403	G	A	17.2853	-0.139061	0.0334454	7.7555e-06	0.1144	0.1279	0.3711
Gut microbiota abundance (genus Clostridium sensustricto1 id.1873)	rs115807074	A	G	21.3021	-0.22736	0.0492575	4.31688e-06	0.4576	0.3279	0.1629
Gut microbiota abundance (genus Clostridium sensustricto1 id.1873)	rs116847295	C	T	19.9943	0.110021	0.0246032	4.58121e-06	-0.0569	0.101	0.5733
Gut microbiota abundance (genus Clostridium sensustricto1 id.1873)	rs12341505	G	A	20.2558	0.0810718	0.0180121	4.8217e-06	-0.0159	0.1152	0.8905
Gut microbiota abundance (genus Clostridium sensustricto1 id.1873)	rs2795528	G	A	22.0819	-0.184315	0.0392204	2.72038e-06	-0.2216	0.1468	0.1311
Gut microbiota abundance (genus Clostridium sensustricto1 id.1873)	rs2817172	C	T	21.8068	0.058139	0.0124492	2.76656e-06	-0.0825	0.0689	0.2307
Gut microbiota abundance (genus Clostridium sensustricto1 id.1873)	rs550843	T	C	21.4234	-0.0783246	0.0169209	2.05069e-06	0.1039	0.0753	0.1675
Gut microbiota abundance (genus Collinsella id.815)	rs10890671	C	T	20.4434	0.0537401	0.0118848	6.52139e-06	0.001	0.0678	0.9881
Gut microbiota abundance (genus Collinsella id.815)	rs11597285	G	T	19.9112	-0.0537947	0.0120548	9.37605e-06	0.0623	0.0687	0.3648
Gut microbiota abundance (genus Collinsella id.815)	rs1496626	T	C	19.9756	-0.0722307	0.01616	6.78172e-06	0.1719	0.0987	0.0813992
Gut microbiota abundance (genus Collinsella id.815)	rs149807560	C	A	19.542	-0.104264	0.0235841	7.09872e-06	0.0291	0.1332	0.827
Gut microbiota abundance (genus Collinsella id.815)	rs2103510	G	A	21.8602	0.0786551	0.0168217	2.42477e-06	-0.0578	0.1051	0.5825
Gut microbiota abundance (genus Collinsella id.815)	rs62448871	C	A	20.1613	-0.0540309	0.0120324	6.7825e-06	0.0325	0.068	0.6332
Gut microbiota abundance (genus Collinsella id.815)	rs73052258	G	A	21.0641	0.0930178	0.0202658	1.71581e-06	-0.0169	0.1266	0.8935
Gut microbiota abundance (genus Collinsella id.815)	rs75672793	A	G	20.4998	-0.108908	0.0240522	6.1355e-06	-0.118	0.1612	0.4642
Gut microbiota abundance (genus Collinsella id.815)	rs9541268	C	A	23.6539	0.09597	0.0197312	8.79427e-07	0.0751	0.1174	0.5221
Gut microbiota abundance (genus Coprobacter id.949)	rs11532348	C	T	20.9915	-0.103931	0.0226826	5.71189e-06	0.1343	0.0948	0.1568
Gut microbiota abundance (genus Coprobacter id.949)	rs12684609	T	C	20.9317	0.100827	0.0220366	6.10183e-06	0.0152	0.0845	0.8575
Gut microbiota abundance (genus Coprobacter id.949)	rs12996055	A	C	19.3756	0.0921817	0.0209405	8.07644e-06	-0.2566	0.077	0.000860597
Gut microbiota abundance (genus Coprobacter id.949)	rs143662916	C	T	21.9822	0.253264	0.0540141	3.07249e-06	0.0783	0.1992	0.6943
Gut microbiota abundance (genus Coprobacter id.949)	rs189356	G	A	20.6418	0.0781125	0.0171916	6.26297e-06	0.0705	0.068	0.3003
Gut microbiota abundance (genus Coprobacter id.949)	rs213863	T	C	22.1888	0.0887412	0.0188377	2.34882e-06	0.0016	0.0701	0.9814
Gut microbiota abundance (genus Coprobacter id.949)	rs305411	A	G	23.8602	0.129218	0.0264518	1.00907e-06	-0.1029	0.1115	0.3559
Gut microbiota abundance (genus Coprobacter id.949)	rs3828477	G	T	21.7251	-0.0912179	0.019569	2.88975e-06	0.0052	0.0709	0.942
Gut microbiota abundance (genus Coprobacter id.949)	rs72821405	T	C	21.2074	-0.147365	0.0319978	4.75762e-06	0.0634	0.1193	0.595
Gut microbiota abundance (genus Coprobacter id.949)	rs74919520	G	A	20.6958	0.125703	0.0276296	5.76328e-06	0.0652	0.1089	0.549099
Gut microbiota abundance (genus Coprococcus1 id.11301)	rs1010560	C	A	22.351	0.0580232	0.0122722	1.95916e-06	-0.0153	0.0761	0.8404
Gut microbiota abundance (genus Coprococcus1 id.11301)	rs12794898	G	T	20.9766	0.0903299	0.0197212	4.9153e-06	-0.1056	0.1017	0.2994
Gut microbiota abundance (genus Coprococcus1 id.11301)	rs1519491	T	C	19.3218	0.0499197	0.0113558	8.95282e-06	0.0321	0.069	0.641501
Gut microbiota abundance (genus Coprococcus1 id.11301)	rs1576241	A	G	21.7049	-0.0510343	0.0109535	3.32859e-06	-0.0765	0.0693	0.2695
Gut microbiota abundance (genus Coprococcus1 id.11301)	rs2907920	G	A	19.5763	-0.0561173	0.0126824	7.65332e-06	-0.0931	0.0749	0.2138
Gut microbiota abundance (genus Coprococcus1 id.11301)	rs4277593	G	A	28.3863	-0.0585649	0.0109914	1.1397e-07	0.0202	0.0683	0.7669
Gut microbiota abundance (genus Coprococcus1 id.11301)	rs56405618	A	G	23.0914	-0.08963	0.0186508	1.57195e-06	-0.0606	0.1057	0.5664
Gut microbiota abundance (genus Coprococcus1 id.11301)	rs73031725	T	C	22.2554	0.167591	0.0355224	1.97916e-06	0.0259	0.1931	0.8934
Gut microbiota abundance (genus Coprococcus1 id.11301)	rs73167075	T	C	20.1808	0.0573137	0.0127573	8.5686e-06	0.0184	0.0824	0.8236
Gut microbiota abundance (genus Coprococcus1 id.11301)	rs74101919	T	C	24.7024	-0.0718988	0.0144651	1.0329e-06	0.053	0.1081	0.6237
Gut microbiota abundance (genus Coprococcus1 id.11301)	rs946513	T	C	20.0308	-0.205899	0.0460018	8.61847e-06	0.0966	0.1635	0.5547
Gut microbiota abundance (genus Coprococcus2 id.11302)	rs10070053	A	G	19.2704	0.0594312	0.0135375	7.64874e-06	-0.0237	0.0683	0.7287
Gut microbiota abundance (genus Coprococcus2 id.11302)	rs12634070	T	C	19.9396	0.0736486	0.0164921	9.95108e-06	0.0185	0.0772	0.8102
Gut microbiota abundance (genus Coprococcus2 id.11302)	rs2482516	C	T	20.9991	0.0754415	0.0164619	4.72335e-06	0.1481	0.0809	0.0670795
Gut microbiota abundance (genus Coprococcus2 id.11302)	rs35890118	A	G	20.3012	-0.066536	0.0147661	8.25962e-06	0.009	0.0773	0.9069
Gut microbiota abundance (genus Coprococcus2 id.11302)	rs61823518	A	C	19.6108	-0.0955381	0.0215724	6.68252e-06	0.1055	0.11	0.3376
Gut microbiota abundance (genus Coprococcus2 id.11302)	rs6677933	C	T	23.9915	-0.0804405	0.0164216	1.185e-06	0.0939	0.0954	0.3249
Gut microbiota abundance (genus Coprococcus2 id.11302)	rs72680320	T	C	21.7632	-0.0649382	0.013919	2.27117e-06	-0.0221	0.0714	0.7567
Gut microbiota abundance (genus Coprococcus2 id.11302)	rs9426473	A	G	20.2406	0.0727361	0.0161662	6.30681e-06	-0.0277	0.0767	0.7177
Gut microbiota abundance (genus Coprococcus3 id.11303)	rs10810043	G	A	19.7737	-0.0515518	0.0115923	9.27428e-06	-0.0776	0.0718	0.2797
Gut microbiota abundance (genus Coprococcus3 id.11303)	rs11077359	C	T	18.8043	0.0645443	0.0148833	9.63607e-06	-0.0157	0.0903	0.8618
Gut microbiota abundance (genus Coprococcus3 id.11303)	rs11080344	C	T	20.9033	0.0516921	0.0113054	4.78696e-06	-0.0388	0.0676	0.566601
Gut microbiota abundance (genus Coprococcus3 id.11303)	rs13247359	G	A	20.5244	0.051211	0.0113031	7.32605e-06	0.1067	0.0678	0.1156
Gut microbiota abundance (genus Coprococcus3 id.11303)	rs13394391	C	T	22.0861	-0.0709302	0.0150918	2.20318e-06	0.0745	0.0931	0.4236
Gut microbiota abundance (genus Coprococcus3 id.11303)	rs178271	C	T	24.3676	-0.145257	0.0294239	7.81088e-07	0.0269	0.2617	0.9182
Gut microbiota abundance (genus Coprococcus3 id.11303)	rs4575475	A	G	20.2127	-0.0619514	0.0137787	7.04288e-06	-0.0952	0.0805	0.237
Gut microbiota abundance (genus Coprococcus3 id.11303)	rs7521171	A	G	21.2818	0.0596434	0.0129279	4.32245e-06	0.056	0.0731	0.4436
Gut microbiota abundance (genus Coprococcus3 id.11303)	rs8100692	T	C	25.8882	0.0577411	0.0113476	4.16457e-07	-0.0325	0.0677	0.630999
Gut microbiota abundance (genus Defluviitaleaceae UCG011 id.11287)	rs112893842	T	C	23.8953	0.11381	0.0232806	1.44534e-06	-0.1423	0.1178	0.2269
Gut microbiota abundance (genus Defluviitaleaceae UCG011 id.11287)	rs1582238	C	T	23.1633	-0.0805036	0.0167257	1.56776e-06	-0.1538	0.0703	0.0286603
Gut microbiota abundance (genus Defluviitaleaceae UCG011 id.11287)	rs2892880	G	A	20.2555	0.0817755	0.0181686	6.82889e-06	-0.0558	0.0777	0.472799
Gut microbiota abundance (genus Defluviitaleaceae UCG011 id.11287)	rs4344384	T	G	20.9783	-0.0715978	0.0156309	4.83237e-06	0.0768	0.0674	0.2546
Gut microbiota abundance (genus Defluviitaleaceae UCG011 id.11287)	rs4677103	A	G	24.5724	0.0977912	0.0197263	9.59555e-07	0.115	0.0889	0.1959
Gut microbiota abundance (genus Defluviitaleaceae UCG011 id.11287)	rs55658617	T	C	23.1696	0.174369	0.0362226	2.15293e-06	-0.1645	0.1841	0.3715
Gut microbiota abundance (genus Defluviitaleaceae UCG011 id.11287)	rs72731813	C	T	25.1618	-0.147383	0.0293796	4.33112e-07	0.1959	0.1578	0.2145
Gut microbiota abundance (genus Defluviitaleaceae UCG011 id.11287)	rs9608282	T	G	22.7299	0.142939	0.0299793	2.52046e-06	-0.1565	0.1865	0.4015
Gut microbiota abundance (genus Defluviitaleaceae UCG011 id.11287)	rs9725395	A	G	21.908	-0.13834	0.029554	3.51925e-06	-0.0656	0.1063	0.537
Gut microbiota abundance (genus Desulfovibrio id.3173)	rs12031543	T	C	20.3545	-0.127185	0.0281887	6.54757e-06	0.1549	0.0985	0.1157
Gut microbiota abundance (genus Desulfovibrio id.3173)	rs13066142	G	A	22.5471	0.119141	0.0250891	3.78669e-06	-0.1443	0.1165	0.2156
Gut microbiota abundance (genus Desulfovibrio id.3173)	rs16863365	A	G	23.2314	0.109402	0.0226964	1.79449e-06	-0.1717	0.1591	0.2805
Gut microbiota abundance (genus Desulfovibrio id.3173)	rs2032031	G	A	19.4008	0.0654931	0.0148681	9.14282e-06	0.1469	0.0675	0.02939
Gut microbiota abundance (genus Desulfovibrio id.3173)	rs2456226	A	C	24.4887	0.0854927	0.0172749	8.5487e-07	-0.0361	0.0726	0.6191
Gut microbiota abundance (genus Desulfovibrio id.3173)	rs2590913	A	G	20.7186	-0.154496	0.0339396	6.65426e-06	0.0932	0.1547	0.546799
Gut microbiota abundance (genus Desulfovibrio id.3173)	rs2853179	T	C	21.7147	-0.0811971	0.0174234	2.42438e-06	-0.1276	0.0806	0.1131
Gut microbiota abundance (genus Desulfovibrio id.3173)	rs4797774	A	G	20.451	-0.212582	0.0470044	5.64313e-06	0.296	0.17	0.0816808
Gut microbiota abundance (genus Desulfovibrio id.3173)	rs6580353	T	C	20.6292	0.0770979	0.0169735	4.93856e-06	-0.0569	0.0848	0.5019
Gut microbiota abundance (genus Desulfovibrio id.3173)	rs72647089	T	G	19.8328	-0.106594	0.0239337	8.29755e-06	0.0479	0.124	0.699199
Gut microbiota abundance (genus Dialister id.2183)	rs10138457	T	C	18.6265	-0.113054	0.0261933	7.88116e-06	-0.0815	0.116	0.4826
Gut microbiota abundance (genus Dialister id.2183)	rs10938938	A	G	20.4793	0.0773514	0.0170915	7.37055e-06	-0.0455	0.0924	0.621901
Gut microbiota abundance (genus Dialister id.2183)	rs11071887	T	C	20.493	0.0662403	0.0146315	5.91412e-06	0.0605	0.0722	0.4018
Gut microbiota abundance (genus Dialister id.2183)	rs11166701	G	A	24.6942	-0.0655301	0.013186	5.50744e-07	-0.0613	0.0675	0.3638
Gut microbiota abundance (genus Dialister id.2183)	rs2314294	T	C	19.9785	0.0865932	0.0193719	8.07904e-06	0.1533	0.0983	0.119
Gut microbiota abundance (genus Dialister id.2183)	rs2435610	A	C	20.3867	0.0647132	0.0143314	5.93267e-06	0.0153	0.0777	0.8434
Gut microbiota abundance (genus Dialister id.2183)	rs4747450	C	A	20.4871	0.0668509	0.0147685	5.83727e-06	-0.0131	0.0808	0.8713
Gut microbiota abundance (genus Dialister id.2183)	rs4753063	A	G	21.0199	0.0596297	0.0130052	4.8568e-06	-0.0287	0.0675	0.6709
Gut microbiota abundance (genus Dialister id.2183)	rs75416973	A	G	19.5384	0.0727223	0.016451	9.46085e-06	-0.0114	0.0816	0.8889
Gut microbiota abundance (genus Dialister id.2183)	rs764177	C	A	19.739	-0.0601454	0.0135366	9.60771e-06	0.0382	0.07	0.585301
Gut microbiota abundance (genus Dialister id.2183)	rs76680460	G	A	19.5971	-0.161296	0.0364332	8.19219e-06	-0.01	0.1678	0.9523
Gut microbiota abundance (genus Dorea id.1997)	rs11150408	G	T	20.039	-0.0488254	0.0109063	7.05781e-06	0.0699	0.0677	0.3012
Gut microbiota abundance (genus Dorea id.1997)	rs12537781	T	C	19.6719	-0.055544	0.0125223	9.15145e-06	0.0094	0.079	0.9052
Gut microbiota abundance (genus Dorea id.1997)	rs13279148	G	A	22.4737	0.0715309	0.0150878	2.25284e-06	0.0487	0.1073	0.649999
Gut microbiota abundance (genus Dorea id.1997)	rs1899291	T	C	21.5201	-0.0697217	0.0150285	4.56688e-06	0.111	0.0925	0.2305
Gut microbiota abundance (genus Dorea id.1997)	rs3005511	G	A	20.9138	-0.0516127	0.0112852	5.28701e-06	0.0527	0.0734	0.4729
Gut microbiota abundance (genus Dorea id.1997)	rs345219	G	T	19.501	0.0497368	0.0112621	8.80055e-06	0.0072	0.0683	0.9165
Gut microbiota abundance (genus Dorea id.1997)	rs3752849	G	A	20.029	0.163846	0.036608	7.68051e-06	0.1349	0.1541	0.3814
Gut microbiota abundance (genus Dorea id.1997)	rs4793307	C	T	21.9755	0.0574165	0.0122472	4.00691e-06	-0.1428	0.0793	0.0717299
Gut microbiota abundance (genus Dorea id.1997)	rs62503162	A	G	25.1096	-0.0974091	0.0194379	7.46603e-07	-0.1087	0.1659	0.5126
Gut microbiota abundance (genus Dorea id.1997)	rs73729431	C	T	20.9911	-0.13745	0.0299983	3.16738e-06	0.1579	0.2338	0.499501
Gut microbiota abundance (genus Eggerthella id.819)	rs112205261	T	C	21.8361	-0.188618	0.0403613	3.34649e-06	0.0799	0.1232	0.5164
Gut microbiota abundance (genus Eggerthella id.819)	rs13070736	A	C	19.8915	-0.121331	0.0272024	7.61921e-06	0.0643	0.0909	0.4793
Gut microbiota abundance (genus Eggerthella id.819)	rs1784446	A	G	20.9942	-0.0907728	0.0198096	5.2313e-06	-0.0207	0.067	0.757399
Gut microbiota abundance (genus Eggerthella id.819)	rs2223081	A	G	21.5173	-0.102572	0.0221108	3.88893e-06	-0.0723	0.075	0.335
Gut microbiota abundance (genus Eggerthella id.819)	rs2240838	G	A	24.6094	-0.0980582	0.0197653	7.36207e-07	-0.0766	0.068	0.2603
Gut microbiota abundance (genus Eggerthella id.819)	rs3851328	G	T	20.759	0.107774	0.0236527	4.1759e-06	-0.0237	0.0812	0.770201
Gut microbiota abundance (genus Eggerthella id.819)	rs4985746	A	G	19.9136	-0.110522	0.0247653	5.71465e-06	-0.0506	0.1115	0.6501
Gut microbiota abundance (genus Eggerthella id.819)	rs6430926	T	C	19.9137	-0.0879736	0.0197127	8.37124e-06	0.028	0.0678	0.6801
Gut microbiota abundance (genus Eggerthella id.819)	rs67490567	T	C	19.5348	0.108495	0.0245457	8.94211e-06	-0.026	0.0781	0.7395
Gut microbiota abundance (genus Eggerthella id.819)	rs76663501	C	T	21.4506	0.175349	0.0378576	4.8257e-06	-0.1517	0.152	0.3183
Gut microbiota abundance (genus Eisenbergiella id.11304)	rs11027642	C	T	20.509	0.129006	0.0284844	4.9187e-06	-0.02	0.0958	0.8348
Gut microbiota abundance (genus Eisenbergiella id.11304)	rs11079158	T	C	19.9172	0.100627	0.022546	7.34852e-06	-0.0235	0.0818	0.773701
Gut microbiota abundance (genus Eisenbergiella id.11304)	rs11938607	C	T	20.3829	-0.0978125	0.0216636	8.21826e-06	-0.0292	0.0771	0.7047
Gut microbiota abundance (genus Eisenbergiella id.11304)	rs12257723	A	C	20.2762	-0.0952742	0.0211569	8.85116e-06	0.0395	0.0717	0.5815
Gut microbiota abundance (genus Eisenbergiella id.11304)	rs12710729	C	A	20.1376	0.0893384	0.0199069	9.84419e-06	0.0936	0.0721	0.1938
Gut microbiota abundance (genus Eisenbergiella id.11304)	rs13258851	A	G	20.5597	0.137001	0.0302124	7.7464e-06	0.1045	0.0968	0.2801
Gut microbiota abundance (genus Eisenbergiella id.11304)	rs1508033	A	C	21.86	0.091546	0.0195787	3.22887e-06	-0.0849	0.0734	0.2469
Gut microbiota abundance (genus Eisenbergiella id.11304)	rs1553971	T	G	21.1431	0.120965	0.0263054	5.26842e-06	0.0352	0.0808	0.663201
Gut microbiota abundance (genus Eisenbergiella id.11304)	rs2683098	T	C	22.7169	-0.107319	0.022515	2.23748e-06	0.0398	0.0819	0.6267
Gut microbiota abundance (genus Eisenbergiella id.11304)	rs3812426	A	G	22.5473	-0.106447	0.0224159	2.71688e-06	0.0262	0.0931	0.778599
Gut microbiota abundance (genus Eisenbergiella id.11304)	rs4462860	G	A	21.8019	0.0939071	0.0201104	4.16217e-06	-0.0825	0.0691	0.2326
Gut microbiota abundance (genus Enterorhabdus id.820)	rs10098492	T	C	20.2973	0.132323	0.0293688	6.40575e-06	-0.1714	0.1445	0.2356
Gut microbiota abundance (genus Enterorhabdus id.820)	rs114731706	T	G	22.7377	0.182308	0.0382298	2.1734e-06	0.0359	0.1913	0.8512
Gut microbiota abundance (genus Enterorhabdus id.820)	rs2051957	C	T	19.7246	0.0843291	0.0189864	8.89857e-06	0.0269	0.0845	0.749701
Gut microbiota abundance (genus Enterorhabdus id.820)	rs3017103	G	A	22.0249	-0.0980897	0.0208995	2.94042e-06	0.1415	0.0857	0.0986893
Gut microbiota abundance (genus Enterorhabdus id.820)	rs73331712	T	C	22.5862	0.26199	0.055123	4.8492e-06	0.0532	0.1679	0.751201
Gut microbiota abundance (genus Enterorhabdus id.820)	rs77655283	G	A	19.8719	0.132988	0.0298306	5.88044e-06	-0.2444	0.1319	0.064
Gut microbiota abundance (genus Erysipelatoclostridium id.11381)	rs1434153	G	A	20.1606	-0.0684526	0.0152443	6.85299e-06	-0.0381	0.0679	0.5752
Gut microbiota abundance (genus Erysipelatoclostridium id.11381)	rs16936671	C	T	19.7363	-0.0968026	0.0217883	6.0431e-06	0.1106	0.0979	0.2585
Gut microbiota abundance (genus Erysipelatoclostridium id.11381)	rs17804233	C	T	21.1303	0.0662914	0.0144203	4.58606e-06	-0.0139	0.0674	0.8361
Gut microbiota abundance (genus Erysipelatoclostridium id.11381)	rs2901723	A	C	19.752	-0.0641339	0.0144295	8.79468e-06	0.0214	0.0679	0.752199
Gut microbiota abundance (genus Erysipelatoclostridium id.11381)	rs340991	A	G	21.7155	-0.0740482	0.0158891	3.74938e-06	0.0015	0.076	0.9843
Gut microbiota abundance (genus Erysipelatoclostridium id.11381)	rs3804326	A	G	17.6881	0.14147	0.0336352	9.85281e-06	-0.1398	0.1561	0.3703
Gut microbiota abundance (genus Erysipelatoclostridium id.11381)	rs45480394	T	G	20.4776	-0.0687134	0.0151835	7.66161e-06	0.0049	0.0703	0.9443
Gut microbiota abundance (genus Erysipelatoclostridium id.11381)	rs4697572	A	G	24.6363	-0.0810636	0.0163308	7.59347e-07	0.1172	0.0843	0.1646
Gut microbiota abundance (genus Erysipelatoclostridium id.11381)	rs58236560	G	T	22.4803	-0.111157	0.0234426	2.16118e-06	0.0674	0.1035	0.5147
Gut microbiota abundance (genus Erysipelatoclostridium id.11381)	rs61806970	C	T	19.7559	0.142548	0.0320688	9.09411e-06	-0.1696	0.1346	0.2078
Gut microbiota abundance (genus Erysipelatoclostridium id.11381)	rs622418	A	G	21.7534	-0.0668051	0.0143224	3.68154e-06	-0.0268	0.0674	0.691
Gut microbiota abundance (genus Erysipelatoclostridium id.11381)	rs6474512	C	A	21.8973	-0.067015	0.0143201	3.01544e-06	0.077	0.0693	0.2669
Gut microbiota abundance (genus Erysipelatoclostridium id.11381)	rs710230	C	T	25.9372	-0.143381	0.0281514	6.33126e-07	-0.1648	0.1306	0.207
Gut microbiota abundance (genus Erysipelatoclostridium id.11381)	rs7221249	G	A	34.6144	-0.0839861	0.0142741	4.30953e-09	0.1289	0.0673	0.0554805
Gut microbiota abundance (genus Erysipelatoclostridium id.11381)	rs9590927	A	G	20.269	0.0646003	0.0143479	6.39043e-06	0.0246	0.0675	0.716101
Gut microbiota abundance (genus Escherichia Shigella id.3504)	rs112767262	T	C	20.0722	0.0732963	0.0163589	8.20635e-06	-0.0668	0.0812	0.4105
Gut microbiota abundance (genus Escherichia Shigella id.3504)	rs113127095	A	G	21.7958	0.151009	0.0323434	3.3335e-06	-0.0158	0.1697	0.9258
Gut microbiota abundance (genus Escherichia Shigella id.3504)	rs113513883	A	G	20.5079	0.172283	0.038041	5.27716e-06	0.0404	0.1905	0.8319
Gut microbiota abundance (genus Escherichia Shigella id.3504)	rs1154904	G	A	22.0401	0.0613376	0.0130644	3.03753e-06	-0.0164	0.0671	0.8069
Gut microbiota abundance (genus Escherichia Shigella id.3504)	rs118526	A	C	19.1051	0.0594401	0.013598	7.99558e-06	-0.0274	0.0737	0.7099
Gut microbiota abundance (genus Escherichia Shigella id.3504)	rs2798105	A	G	20.6261	-0.100851	0.0222045	8.24499e-06	-0.042	0.1126	0.7094
Gut microbiota abundance (genus Escherichia Shigella id.3504)	rs4731451	G	A	20.3591	-0.0609885	0.0135157	7.47309e-06	0.0625	0.0723	0.388
Gut microbiota abundance (genus Escherichia Shigella id.3504)	rs57024273	T	C	20.025	0.0626172	0.0139919	9.70465e-06	0.0598	0.0772	0.4388
Gut microbiota abundance (genus Escherichia Shigella id.3504)	rs592299	T	C	20.8998	-0.0592004	0.0129486	4.76925e-06	-0.0021	0.0677	0.9753
Gut microbiota abundance (genus Escherichia Shigella id.3504)	rs73208162	A	G	23.0634	-0.119296	0.024839	2.19392e-06	-0.1028	0.1904	0.589299
Gut microbiota abundance (genus Eubacterium brachy group id.11296)	rs112617308	T	C	22.1741	-0.170873	0.0362844	2.38035e-06	-0.0089	0.1164	0.9389
Gut microbiota abundance (genus Eubacterium brachy group id.11296)	rs12151423	G	A	19.8663	-0.101329	0.0227324	9.27043e-06	-0.0206	0.0672	0.7591
Gut microbiota abundance (genus Eubacterium brachy group id.11296)	rs13139592	T	C	19.9077	-0.145997	0.0327192	7.96746e-06	-0.0653	0.0997	0.5128
Gut microbiota abundance (genus Eubacterium brachy group id.11296)	rs1384962	G	A	20.6101	-0.120888	0.0266264	6.99294e-06	0.0349	0.0723	0.6292
Gut microbiota abundance (genus Eubacterium brachy group id.11296)	rs2913110	T	C	21.0009	-0.105143	0.022942	4.55806e-06	0.0623	0.0706	0.3769
Gut microbiota abundance (genus Eubacterium brachy group id.11296)	rs4862235	A	G	21.5502	-0.104806	0.0225751	3.73147e-06	-0.0922	0.0677	0.1734
Gut microbiota abundance (genus Eubacterium brachy group id.11296)	rs62348779	T	C	21.6627	-0.201481	0.043286	3.7812e-06	0.1422	0.1266	0.2613
Gut microbiota abundance (genus Eubacterium brachy group id.11296)	rs6591893	A	G	20.2777	-0.108225	0.0240319	7.34345e-06	0.0329	0.0707	0.6418
Gut microbiota abundance (genus Eubacterium brachy group id.11296)	rs720439	G	A	19.8422	0.111927	0.0251252	7.0283e-06	-0.0054	0.0786	0.9447
Gut microbiota abundance (genus Eubacterium brachy group id.11296)	rs73199919	T	C	19.8455	-0.236717	0.0531335	8.1553e-06	0.2195	0.1569	0.1618
Gut microbiota abundance (genus Eubacterium coprostanoligenes group id.11375)	rs1020520	T	G	19.7443	-0.0590705	0.0132929	8.88976e-06	-0.1231	0.0941	0.191
Gut microbiota abundance (genus Eubacterium coprostanoligenes group id.11375)	rs10444197	A	G	19.8742	-0.0505823	0.0113455	5.98467e-06	0.0039	0.0708	0.9563
Gut microbiota abundance (genus Eubacterium coprostanoligenes group id.11375)	rs11052069	C	T	19.633	-0.0477832	0.0107833	9.37951e-06	0.1235	0.0679	0.0690303
Gut microbiota abundance (genus Eubacterium coprostanoligenes group id.11375)	rs11720857	C	T	19.0565	0.0630776	0.0144485	9.26254e-06	0.0205	0.0885	0.8164
Gut microbiota abundance (genus Eubacterium coprostanoligenes group id.11375)	rs12906958	C	T	21.1458	-0.0533159	0.0115935	4.348e-06	-0.038	0.074	0.6076
Gut microbiota abundance (genus Eubacterium coprostanoligenes group id.11375)	rs17159861	C	T	32.6492	0.0962228	0.0168388	1.03786e-08	0.0475	0.1096	0.664899
Gut microbiota abundance (genus Eubacterium coprostanoligenes group id.11375)	rs2644213	A	G	19.7487	-0.0538845	0.0121245	9.85644e-06	-0.0186	0.0732	0.7998
Gut microbiota abundance (genus Eubacterium coprostanoligenes group id.11375)	rs4076415	G	T	21.8125	-0.0515152	0.0110294	1.98976e-06	-0.1838	0.0702	0.00883304
Gut microbiota abundance (genus Eubacterium coprostanoligenes group id.11375)	rs62024432	C	T	19.9992	-0.0769698	0.0172101	7.50205e-06	0.1255	0.1142	0.2716
Gut microbiota abundance (genus Eubacterium coprostanoligenes group id.11375)	rs6762473	A	C	21.5486	-0.0521584	0.0112353	4.26108e-06	-0.0782	0.0708	0.2694
Gut microbiota abundance (genus Eubacterium coprostanoligenes group id.11375)	rs76898927	G	A	21.3379	0.123055	0.0266375	4.78983e-06	0.0566	0.148	0.702
Gut microbiota abundance (genus Eubacterium coprostanoligenes group id.11375)	rs79895140	T	C	20.6205	-0.0641017	0.0141153	8.61807e-06	-0.0281	0.1076	0.7942
Gut microbiota abundance (genus Eubacterium coprostanoligenes group id.11375)	rs9648214	T	C	25.4347	-0.0828719	0.016431	2.52029e-07	-0.0079	0.12	0.9474
Gut microbiota abundance (genus Eubacterium eligens group id.14372)	rs182318	G	A	17.782	-0.0824941	0.0195615	8.39827e-06	0.0964	0.1232	0.4337
Gut microbiota abundance (genus Eubacterium eligens group id.14372)	rs2200429	A	G	20.0513	-0.0888825	0.0198479	5.29724e-06	-0.039	0.1134	0.730999
Gut microbiota abundance (genus Eubacterium eligens group id.14372)	rs265534	T	G	22.0212	-0.0563756	0.0120127	2.26757e-06	0.0644	0.0676	0.3407
Gut microbiota abundance (genus Eubacterium eligens group id.14372)	rs4583233	A	C	27.3594	0.0670205	0.0128122	2.83851e-07	0.0632	0.0748	0.3984
Gut microbiota abundance (genus Eubacterium eligens group id.14372)	rs56080211	T	C	18.9506	-0.123093	0.0282743	9.14282e-06	-0.0054	0.1275	0.966
Gut microbiota abundance (genus Eubacterium eligens group id.14372)	rs6923695	T	G	20.24	0.103268	0.0229525	4.87405e-06	-0.026	0.1348	0.8469
Gut microbiota abundance (genus Eubacterium fissicatena group id.14373)	rs10147907	T	G	18.9196	0.172263	0.039601	8.27237e-06	0.123	0.1275	0.3344
Gut microbiota abundance (genus Eubacterium fissicatena group id.14373)	rs11818408	G	A	19.9254	0.10585	0.0237114	8.20012e-06	-0.0727	0.0691	0.2929
Gut microbiota abundance (genus Eubacterium fissicatena group id.14373)	rs11876297	T	C	21.7759	0.131469	0.0281712	2.66557e-06	-0.1444	0.0762	0.0582304
Gut microbiota abundance (genus Eubacterium fissicatena group id.14373)	rs151257695	A	G	21.2138	0.20951	0.0454847	3.09678e-06	0.107	0.1311	0.4145
Gut microbiota abundance (genus Eubacterium fissicatena group id.14373)	rs1768152	C	T	19.4596	-0.139489	0.0316186	8.70062e-06	-0.0729	0.1104	0.5093
Gut microbiota abundance (genus Eubacterium fissicatena group id.14373)	rs2733072	G	A	23.0608	0.109644	0.0228306	1.49091e-06	-0.0141	0.0676	0.8351
Gut microbiota abundance (genus Eubacterium fissicatena group id.14373)	rs3771393	T	C	24.0703	-0.130842	0.0266671	7.37904e-07	0.0379	0.085	0.6556
Gut microbiota abundance (genus Eubacterium fissicatena group id.14373)	rs6934739	A	G	19.4396	0.111463	0.0252788	9.75326e-06	0.0731	0.0714	0.3058
Gut microbiota abundance (genus Eubacterium fissicatena group id.14373)	rs7104872	G	A	22.5452	0.138612	0.0291906	2.73149e-06	0.0301	0.1075	0.7796
Gut microbiota abundance (genus Eubacterium hallii group id.11338)	rs10501370	C	T	20.955	-0.115589	0.0252489	5.41914e-06	0.2221	0.1391	0.1103
Gut microbiota abundance (genus Eubacterium hallii group id.11338)	rs10798999	C	T	22.5286	0.0601661	0.0126752	2.60555e-06	0.0172	0.0762	0.8218
Gut microbiota abundance (genus Eubacterium hallii group id.11338)	rs10808115	C	A	21.0823	0.0504747	0.0109922	4.42446e-06	-0.0812	0.0673	0.2274
Gut microbiota abundance (genus Eubacterium hallii group id.11338)	rs117748144	T	C	19.4337	-0.126582	0.028712	7.85995e-06	-0.1388	0.1521	0.3613
Gut microbiota abundance (genus Eubacterium hallii group id.11338)	rs13116360	T	C	26.8922	0.154124	0.0297185	2.9449e-07	-0.1749	0.137	0.2016
Gut microbiota abundance (genus Eubacterium hallii group id.11338)	rs138531890	A	G	19.2008	0.153138	0.0349456	5.43063e-06	-0.0988	0.1263	0.434
Gut microbiota abundance (genus Eubacterium hallii group id.11338)	rs17074066	T	C	18.4927	-0.0813986	0.0189272	9.3491e-06	0.2141	0.2395	0.3712
Gut microbiota abundance (genus Eubacterium hallii group id.11338)	rs17474256	G	A	19.2946	0.0810805	0.0184573	9.45453e-06	-0.0254	0.1138	0.8234
Gut microbiota abundance (genus Eubacterium hallii group id.11338)	rs281379	A	G	19.8348	-0.0499523	0.0112153	9.32803e-06	0.0963	0.0685	0.1595
Gut microbiota abundance (genus Eubacterium hallii group id.11338)	rs28584818	A	G	22.0381	0.126115	0.0268627	4.43231e-06	-0.0686	0.125	0.583201
Gut microbiota abundance (genus Eubacterium hallii group id.11338)	rs60254196	G	A	21.8411	0.0522832	0.0111865	2.69675e-06	-0.1549	0.0677	0.02223
Gut microbiota abundance (genus Eubacterium hallii group id.11338)	rs630939	C	T	19.8034	-0.0508914	0.0114352	9.15756e-06	0.0949	0.0682	0.1637
Gut microbiota abundance (genus Eubacterium hallii group id.11338)	rs6550770	C	T	19.9423	0.198087	0.0443545	4.82303e-06	0.2495	0.1695	0.1409
Gut microbiota abundance (genus Eubacterium hallii group id.11338)	rs74018587	C	T	22.7306	0.208943	0.043822	3.70254e-06	-0.132	0.1712	0.4409
Gut microbiota abundance (genus Eubacterium hallii group id.11338)	rs78056098	G	T	19.8928	-0.0507411	0.0113758	8.2882e-06	-0.0291	0.0702	0.6786
Gut microbiota abundance (genus Eubacterium hallii group id.11338)	rs949971	T	G	21.6431	-0.0540164	0.0116101	3.29003e-06	0.2031	0.0717	0.00463895
Gut microbiota abundance (genus Eubacterium nodatum group id.11297)	rs10263623	C	T	19.4227	0.193496	0.0439023	8.90697e-06	0.0317	0.1741	0.8555
Gut microbiota abundance (genus Eubacterium nodatum group id.11297)	rs10458299	T	C	20.0104	-0.187753	0.041969	8.3672e-06	-0.0379	0.1281	0.7673
Gut microbiota abundance (genus Eubacterium nodatum group id.11297)	rs11006576	A	G	20.0641	-0.110167	0.024593	7.98656e-06	0.0475	0.0679	0.4842
Gut microbiota abundance (genus Eubacterium nodatum group id.11297)	rs113893692	C	T	21.0349	-0.185107	0.0403573	5.75705e-06	0.2377	0.1031	0.02113
Gut microbiota abundance (genus Eubacterium nodatum group id.11297)	rs34297067	A	G	29.9552	-0.186907	0.0341475	6.59781e-08	-0.0954	0.0949	0.3149
Gut microbiota abundance (genus Eubacterium nodatum group id.11297)	rs61841040	G	T	22.1047	0.160621	0.0341609	3.56139e-06	0.1161	0.0849	0.1711
Gut microbiota abundance (genus Eubacterium nodatum group id.11297)	rs6818880	G	A	20.0272	0.110081	0.0245964	7.82546e-06	-0.1667	0.0678	0.01392
Gut microbiota abundance (genus Eubacterium nodatum group id.11297)	rs77910827	C	T	23.8032	0.201788	0.0413568	9.05378e-07	0.0106	0.1081	0.9219
Gut microbiota abundance (genus Eubacterium nodatum group id.11297)	rs7827125	C	T	20.3139	0.1223	0.0271331	7.17348e-06	0.0944	0.0751	0.2088
Gut microbiota abundance (genus Eubacterium nodatum group id.11297)	rs7880204	T	C	20.7628	-0.125454	0.0275303	6.8388e-06	0.0939	0.078	0.2284
Gut microbiota abundance (genus Eubacterium nodatum group id.11297)	rs9425984	T	C	19.8422	-0.130234	0.0292347	7.20676e-06	-0.0618	0.0813	0.4472
Gut microbiota abundance (genus Eubacterium oxidoreducens group id.11339)	rs12129908	A	C	20.2823	-0.0893273	0.0198333	5.79522e-06	-0.0497	0.0686	0.4684
Gut microbiota abundance (genus Eubacterium oxidoreducens group id.11339)	rs12423772	G	T	22.831	0.14098	0.0295029	2.62924e-06	-0.1083	0.0965	0.2617
Gut microbiota abundance (genus Eubacterium oxidoreducens group id.11339)	rs2973294	G	T	22.3278	0.0923559	0.0195439	2.38836e-06	-0.0303	0.0681	0.6566
Gut microbiota abundance (genus Eubacterium oxidoreducens group id.11339)	rs34561138	G	A	22.0834	0.216145	0.045992	2.51166e-06	-0.1456	0.1756	0.407
Gut microbiota abundance (genus Eubacterium oxidoreducens group id.11339)	rs440215	T	C	22.809	-0.0932766	0.0195294	1.65406e-06	-0.1214	0.0676	0.0725304
Gut microbiota abundance (genus Eubacterium rectale group id.14374)	rs10248854	C	A	21.6375	-0.0527827	0.0113464	4.20678e-06	0.0898	0.0687	0.1912
Gut microbiota abundance (genus Eubacterium rectale group id.14374)	rs10797540	A	G	21.5483	0.0503179	0.0108389	3.53387e-06	0.0816	0.0677	0.2281
Gut microbiota abundance (genus Eubacterium rectale group id.14374)	rs143694765	T	C	19.3461	0.0870025	0.019779	9.75371e-06	0.0832	0.1115	0.4553
Gut microbiota abundance (genus Eubacterium rectale group id.14374)	rs2884897	A	G	20.0312	-0.129364	0.0289021	6.44421e-06	-0.1392	0.1831	0.4471
Gut microbiota abundance (genus Eubacterium rectale group id.14374)	rs314726	T	C	23.3262	0.0528824	0.0109486	1.37965e-06	-0.0582	0.0677	0.3896
Gut microbiota abundance (genus Eubacterium rectale group id.14374)	rs35398954	A	G	26.6488	-0.0901402	0.0174602	5.39946e-07	-0.0456	0.0922	0.6208
Gut microbiota abundance (genus Eubacterium rectale group id.14374)	rs59427698	A	G	19.3762	-0.0576035	0.0130853	5.36908e-06	0.149	0.0862	0.0837799
Gut microbiota abundance (genus Eubacterium rectale group id.14374)	rs62547233	A	G	19.9053	0.0536319	0.0120201	9.89829e-06	0.0522	0.0746	0.4846
Gut microbiota abundance (genus Eubacterium ruminantium group id.11340)	rs10131724	C	A	23.2305	0.199832	0.0414577	2.38666e-06	0.0383	0.1142	0.736999
Gut microbiota abundance (genus Eubacterium ruminantium group id.11340)	rs10923018	G	A	20.3749	0.0726438	0.0160924	6.79548e-06	0.0531	0.068	0.4346
Gut microbiota abundance (genus Eubacterium ruminantium group id.11340)	rs11637981	T	G	20.7301	0.073258	0.0160888	5.43676e-06	-0.0589	0.0678	0.3846
Gut microbiota abundance (genus Eubacterium ruminantium group id.11340)	rs13025464	C	T	20.2494	0.0737077	0.0163786	6.96835e-06	0.1229	0.0688	0.0740508
Gut microbiota abundance (genus Eubacterium ruminantium group id.11340)	rs139749	C	T	24.216	-0.0845439	0.0171791	8.58836e-07	0.1074	0.0714	0.1328
Gut microbiota abundance (genus Eubacterium ruminantium group id.11340)	rs16891896	G	A	20.0241	-0.174787	0.0390573	2.38122e-06	0.0947	0.1205	0.432
Gut microbiota abundance (genus Eubacterium ruminantium group id.11340)	rs17519472	C	T	21.2245	0.107804	0.0233984	4.7036e-06	-0.0802	0.0976	0.4111
Gut microbiota abundance (genus Eubacterium ruminantium group id.11340)	rs209813	G	A	19.1627	-0.103488	0.0236391	9.23145e-06	-0.0383	0.0955	0.6884
Gut microbiota abundance (genus Eubacterium ruminantium group id.11340)	rs2116427	A	G	24.9798	0.0911461	0.0182353	4.67369e-07	-0.1376	0.0771	0.0742899
Gut microbiota abundance (genus Eubacterium ruminantium group id.11340)	rs2229917	A	G	22.4642	0.153538	0.0323922	2.15894e-06	0.2515	0.1671	0.1324
Gut microbiota abundance (genus Eubacterium ruminantium group id.11340)	rs2418654	C	T	20.3855	-0.0748879	0.0165852	6.17248e-06	-0.084	0.0688	0.2223
Gut microbiota abundance (genus Eubacterium ruminantium group id.11340)	rs2817174	C	T	20.1217	-0.0734306	0.0163687	7.86955e-06	-0.0387	0.069	0.5749
Gut microbiota abundance (genus Eubacterium ruminantium group id.11340)	rs57340348	T	C	21.3076	-0.0979429	0.0212166	4.93276e-06	-0.1148	0.0842	0.1728
Gut microbiota abundance (genus Eubacterium ruminantium group id.11340)	rs606117	G	A	21.2931	-0.0833243	0.018056	4.81637e-06	0.0416	0.0759	0.583399
Gut microbiota abundance (genus Eubacterium ruminantium group id.11340)	rs6676699	T	G	20.436	0.0888124	0.0196447	6.37984e-06	-0.0031	0.0735	0.9665
Gut microbiota abundance (genus Eubacterium ruminantium group id.11340)	rs7000472	G	A	21.281	0.0762282	0.016523	4.06846e-06	0.0473	0.0686	0.4905
Gut microbiota abundance (genus Eubacterium ruminantium group id.11340)	rs72836424	C	T	21.6208	-0.139825	0.030069	2.62126e-06	0.012	0.108	0.9117
Gut microbiota abundance (genus Eubacterium ruminantium group id.11340)	rs73139629	A	C	21.5521	-0.115098	0.0247909	5.36204e-06	0.0115	0.1166	0.9211
Gut microbiota abundance (genus Eubacterium ventriosum group id.11341)	rs11617697	A	G	25.0764	-0.143349	0.0286241	7.21755e-07	0.4468	0.1482	0.00256898
Gut microbiota abundance (genus Eubacterium ventriosum group id.11341)	rs12964517	G	A	22.6207	0.0587198	0.0123453	2.07501e-06	0.0225	0.0748	0.7636
Gut microbiota abundance (genus Eubacterium ventriosum group id.11341)	rs13082419	C	T	19.658	-0.0715522	0.016137	9.55983e-06	-0.0196	0.1074	0.8552
Gut microbiota abundance (genus Eubacterium ventriosum group id.11341)	rs16884680	G	T	22.3057	-0.0906428	0.0191909	1.73968e-06	0.2194	0.1107	0.0474602
Gut microbiota abundance (genus Eubacterium ventriosum group id.11341)	rs35179274	C	T	20.6996	-0.0627263	0.013786	5.75798e-06	-0.1863	0.0877	0.0337202
Gut microbiota abundance (genus Eubacterium ventriosum group id.11341)	rs3809430	T	C	21.4229	-0.0548171	0.0118426	3.5532e-06	-0.0749	0.0727	0.3031
Gut microbiota abundance (genus Eubacterium ventriosum group id.11341)	rs57199565	T	C	23.8927	0.0783394	0.0160257	7.9704e-07	0.0227	0.0889	0.7981
Gut microbiota abundance (genus Eubacterium ventriosum group id.11341)	rs66746423	C	T	20.7466	0.0751501	0.0164978	6.11139e-06	-0.1048	0.0934	0.262
Gut microbiota abundance (genus Eubacterium ventriosum group id.11341)	rs6704822	G	A	19.6581	-0.0739179	0.0166705	6.62232e-06	0.028	0.0997	0.7791
Gut microbiota abundance (genus Eubacterium ventriosum group id.11341)	rs72783037	C	A	21.0095	0.0658926	0.0143747	6.54757e-06	0.0412	0.0827	0.6181
Gut microbiota abundance (genus Eubacterium ventriosum group id.11341)	rs73615400	T	C	24.4395	-0.0956303	0.0193428	9.53608e-07	-0.0075	0.1139	0.9474
Gut microbiota abundance (genus Eubacterium ventriosum group id.11341)	rs73849225	T	C	18.9053	0.0975711	0.0224388	5.20907e-06	0.0792	0.1223	0.517101
Gut microbiota abundance (genus Eubacterium ventriosum group id.11341)	rs78250280	G	A	20.7951	0.0749762	0.0164404	3.35792e-06	0.066	0.0964	0.4934
Gut microbiota abundance (genus Eubacterium ventriosum group id.11341)	rs876734	T	C	21.7898	0.0618696	0.0132532	2.88908e-06	0.097	0.0753	0.1976
Gut microbiota abundance (genus Eubacterium ventriosum group id.11341)	rs9316536	T	G	19.9079	-0.0817111	0.0183121	7.8352e-06	-0.0937	0.0969	0.3335
Gut microbiota abundance (genus Eubacterium xylanophilum group id.14375)	rs10140184	A	C	20.9561	0.0576795	0.012599	4.95861e-06	0.0842	0.0687	0.2204
Gut microbiota abundance (genus Eubacterium xylanophilum group id.14375)	rs10917203	A	C	21.8952	0.0612633	0.0130917	3.15152e-06	0.0216	0.069	0.7539
Gut microbiota abundance (genus Eubacterium xylanophilum group id.14375)	rs112176119	C	T	21.3087	-0.113455	0.0245762	3.32767e-06	-0.1077	0.1166	0.3554
Gut microbiota abundance (genus Eubacterium xylanophilum group id.14375)	rs13239072	G	A	23.1939	0.0687427	0.0142728	1.81782e-06	-0.0154	0.0754	0.8384
Gut microbiota abundance (genus Eubacterium xylanophilum group id.14375)	rs17830032	G	A	26.7454	-0.160597	0.0310515	2.38891e-07	-0.019	0.1247	0.8789
Gut microbiota abundance (genus Eubacterium xylanophilum group id.14375)	rs1999224	G	T	21.7459	-0.0949051	0.0203503	3.75491e-06	-0.1361	0.1132	0.2292
Gut microbiota abundance (genus Eubacterium xylanophilum group id.14375)	rs2012708	G	A	20.3985	-0.0573202	0.0126905	6.52544e-06	0.1244	0.0708	0.0790005
Gut microbiota abundance (genus Eubacterium xylanophilum group id.14375)	rs2213117	T	G	21.565	0.0877797	0.0189012	4.21328e-06	-0.089	0.0918	0.3324
Gut microbiota abundance (genus Eubacterium xylanophilum group id.14375)	rs75586835	A	G	18.8852	-0.114498	0.0263455	9.38707e-06	0.0415	0.1319	0.753101
Gut microbiota abundance (genus Faecalibacterium id.2057)	rs10927394	G	T	20.5465	-0.232262	0.0512364	7.01892e-06	-0.1826	0.2452	0.4564
Gut microbiota abundance (genus Faecalibacterium id.2057)	rs114946999	C	T	20.6461	-0.0861565	0.01896	5.69574e-06	-0.0145	0.1018	0.8866
Gut microbiota abundance (genus Faecalibacterium id.2057)	rs11776390	T	C	20.7904	-0.078354	0.017183	6.39676e-06	0.2044	0.1357	0.132
Gut microbiota abundance (genus Faecalibacterium id.2057)	rs1271565	C	T	23.1923	-0.0576251	0.0119649	1.3017e-06	0.1382	0.0764	0.0706806
Gut microbiota abundance (genus Faecalibacterium id.2057)	rs12753492	A	C	18.2925	0.0641305	0.0149933	8.80278e-06	0.0147	0.1074	0.8914
Gut microbiota abundance (genus Faecalibacterium id.2057)	rs2835874	T	C	19.4368	-0.0866356	0.0196496	7.54397e-06	-0.014	0.1825	0.9388
Gut microbiota abundance (genus Faecalibacterium id.2057)	rs6910935	G	A	23.6958	-0.134864	0.0277032	1.37848e-06	0.0691	0.1413	0.6248
Gut microbiota abundance (genus Faecalibacterium id.2057)	rs75499067	C	T	23.8972	0.227585	0.0465522	1.76449e-06	-0.0704	0.1287	0.584501
Gut microbiota abundance (genus Faecalibacterium id.2057)	rs79656633	T	C	20.3231	0.145631	0.0323019	8.13561e-06	-0.0855	0.1128	0.4485
Gut microbiota abundance (genus Faecalibacterium id.2057)	rs9536330	T	C	20.0232	-0.048317	0.010797	5.33261e-06	-0.07	0.0676	0.3001
Gut microbiota abundance (genus Family XIII AD3011 group id.11293)	rs11126423	T	C	21.2234	-0.0904399	0.0196301	5.91248e-06	0.1219	0.1183	0.3028
Gut microbiota abundance (genus Family XIII AD3011 group id.11293)	rs11736617	G	A	19.4724	-0.0759493	0.0172101	9.02049e-06	-0.1224	0.1475	0.4069
Gut microbiota abundance (genus Family XIII AD3011 group id.11293)	rs12812672	T	C	21.2703	-0.096065	0.020828	2.55806e-06	0.1198	0.1302	0.3574
Gut microbiota abundance (genus Family XIII AD3011 group id.11293)	rs149302	T	C	20.3178	-0.0645635	0.0143225	7.48187e-06	-0.0421	0.0798	0.598199
Gut microbiota abundance (genus Family XIII AD3011 group id.11293)	rs16840310	G	A	24.7766	0.0608052	0.0122149	6.75118e-07	-0.1045	0.0684	0.1269
Gut microbiota abundance (genus Family XIII AD3011 group id.11293)	rs16940167	C	T	20.986	0.0732552	0.0159898	3.90841e-06	0.0685	0.0856	0.4235
Gut microbiota abundance (genus Family XIII AD3011 group id.11293)	rs17156849	G	A	21.1783	-0.112891	0.0245292	4.1917e-06	0.1984	0.1425	0.1636
Gut microbiota abundance (genus Family XIII AD3011 group id.11293)	rs62029761	A	G	21.7585	0.128753	0.0276002	3.89081e-06	0.2136	0.1497	0.1534
Gut microbiota abundance (genus Family XIII AD3011 group id.11293)	rs62200412	C	T	23.891	-0.0800851	0.0163834	5.80216e-07	-0.0249	0.0776	0.7486
Gut microbiota abundance (genus Family XIII AD3011 group id.11293)	rs72730932	C	A	25.7945	-0.0899559	0.0177107	6.88763e-07	0.1058	0.116	0.3615
Gut microbiota abundance (genus Family XIII AD3011 group id.11293)	rs739451	C	T	19.3835	0.0649589	0.0147534	7.87807e-06	-0.062	0.0829	0.4542
Gut microbiota abundance (genus Family XIII AD3011 group id.11293)	rs9276029	A	G	19.0947	-0.0811384	0.0185669	8.92771e-06	-0.0077	0.0901	0.9317
Gut microbiota abundance (genus Family XIII AD3011 group id.11293)	rs9837139	A	G	19.9872	0.10752	0.0240482	8.70803e-06	-0.0868	0.1216	0.4754
Gut microbiota abundance (genus Family XIII UCG001 id.11294)	rs112362903	A	G	19.9982	-0.149047	0.0333271	7.87771e-06	0.0597	0.1838	0.745501
Gut microbiota abundance (genus Family XIII UCG001 id.11294)	rs12049454	T	C	23.3086	-0.0647298	0.0134065	1.17379e-06	-0.0659	0.0691	0.3405
Gut microbiota abundance (genus Family XIII UCG001 id.11294)	rs1426266	C	T	23.5432	0.0665521	0.0137151	1.24934e-06	0.0136	0.0758	0.8571
Gut microbiota abundance (genus Family XIII UCG001 id.11294)	rs3842897	G	A	21.5276	-0.112639	0.0242751	5.19709e-06	0.0939	0.1188	0.429
Gut microbiota abundance (genus Family XIII UCG001 id.11294)	rs62414802	C	T	20.6733	-0.0611904	0.013457	4.29181e-06	0.0577	0.0774	0.4563
Gut microbiota abundance (genus Family XIII UCG001 id.11294)	rs7119679	G	A	21.4257	-0.0809085	0.0174782	3.52493e-06	0.0684	0.0792	0.3876
Gut microbiota abundance (genus Family XIII UCG001 id.11294)	rs76463770	A	G	21.1552	0.19313	0.0419866	3.77477e-06	0.05	0.1974	0.8002
Gut microbiota abundance (genus Family XIII UCG001 id.11294)	rs8076666	G	A	20.0264	-0.088655	0.0198094	8.01826e-06	0.0554	0.1033	0.5916
Gut microbiota abundance (genus Flavonifractor id.2059)	rs114873521	C	T	19.5579	-0.130067	0.0294087	7.12525e-06	0.1146	0.131	0.3817
Gut microbiota abundance (genus Flavonifractor id.2059)	rs11811696	T	C	23.1873	-0.116063	0.0241012	2.07348e-06	-0.0482	0.1226	0.694201
Gut microbiota abundance (genus Flavonifractor id.2059)	rs12030302	G	A	25.3572	0.0692276	0.0137467	5.60841e-07	0.1085	0.0674	0.1076
Gut microbiota abundance (genus Flavonifractor id.2059)	rs34066017	A	G	22.8753	0.0764294	0.0159789	1.52086e-06	0.1131	0.0833	0.1746
Gut microbiota abundance (genus Flavonifractor id.2059)	rs806808	C	T	23.8736	-0.0667272	0.0136557	1.17972e-06	-0.0872	0.0681	0.2001
Gut microbiota abundance (genus Fusicatenibacter id.11305)	rs10439674	A	G	19.3639	-0.0572129	0.0130007	7.68493e-06	-0.1289	0.0834	0.1221
Gut microbiota abundance (genus Fusicatenibacter id.11305)	rs167879	T	C	19.6533	0.0659543	0.0148763	5.86894e-06	0.0911	0.0947	0.3361
Gut microbiota abundance (genus Fusicatenibacter id.11305)	rs1864685	A	C	20.9462	-0.0494799	0.0108105	4.96158e-06	-0.0504	0.0684	0.4617
Gut microbiota abundance (genus Fusicatenibacter id.11305)	rs2025938	G	A	22.1691	-0.0967298	0.0205426	2.98834e-06	0.419	0.1368	0.00219902
Gut microbiota abundance (genus Fusicatenibacter id.11305)	rs206581	A	G	19.7449	-0.0568339	0.0127894	8.95757e-06	-0.0135	0.082	0.8694
Gut microbiota abundance (genus Fusicatenibacter id.11305)	rs2132128	G	A	23.1724	-0.0771914	0.0160344	1.07686e-06	-0.0584	0.1121	0.602101
Gut microbiota abundance (genus Fusicatenibacter id.11305)	rs3303	T	C	21.8356	-0.0953657	0.020407	3.93895e-06	0.3672	0.1391	0.00828304
Gut microbiota abundance (genus Fusicatenibacter id.11305)	rs4378146	A	C	24.2358	-0.0616691	0.0125259	7.20444e-07	-0.0572	0.0772	0.4592
Gut microbiota abundance (genus Fusicatenibacter id.11305)	rs60254196	G	A	20.2706	0.0492427	0.0109365	5.46739e-06	-0.1549	0.0677	0.02223
Gut microbiota abundance (genus Fusicatenibacter id.11305)	rs62187631	T	C	19.909	-0.0710571	0.015924	4.54527e-06	0.0528	0.0857	0.5372
Gut microbiota abundance (genus Fusicatenibacter id.11305)	rs62353480	A	G	23.2065	-0.0701397	0.0145589	1.56769e-06	0.131	0.0901	0.146
Gut microbiota abundance (genus Fusicatenibacter id.11305)	rs6515626	G	A	20.3833	0.141575	0.0313559	7.28652e-06	0.1363	0.1345	0.3108
Gut microbiota abundance (genus Fusicatenibacter id.11305)	rs704418	C	T	23.9332	-0.0739124	0.0151073	7.77428e-07	0.15	0.102	0.1415
Gut microbiota abundance (genus Fusicatenibacter id.11305)	rs73103914	A	G	19.7327	-0.0597324	0.0134458	8.29564e-06	-0.0294	0.0941	0.7545
Gut microbiota abundance (genus Fusicatenibacter id.11305)	rs792108	C	T	19.9363	0.0508345	0.0113843	8.49533e-06	-0.0318	0.0685	0.6422
Gut microbiota abundance (genus Fusicatenibacter id.11305)	rs8028026	G	A	19.2562	0.0792146	0.0180505	8.06325e-06	-0.0318	0.1169	0.7858
Gut microbiota abundance (genus Fusicatenibacter id.11305)	rs8063430	T	C	21.9206	-0.104026	0.022217	4.9289e-06	-0.0056	0.1543	0.9709
Gut microbiota abundance (genus Fusicatenibacter id.11305)	rs9905659	G	A	20.3513	-0.061617	0.0136576	7.30988e-06	0.1683	0.087	0.0530396
Gut microbiota abundance (genus Gordonibacter id.821)	rs13412653	A	C	20.2263	0.107597	0.0239228	8.61133e-06	-0.0464	0.0695	0.504001
Gut microbiota abundance (genus Gordonibacter id.821)	rs16955299	G	A	20.5244	-0.196423	0.0433538	6.37016e-06	0.1225	0.1131	0.2784
Gut microbiota abundance (genus Gordonibacter id.821)	rs322296	G	A	22.4363	0.17869	0.037722	4.0242e-06	-0.0306	0.128	0.8108
Gut microbiota abundance (genus Gordonibacter id.821)	rs35042269	C	A	19.9825	-0.180293	0.0403296	8.10849e-06	-0.1357	0.1062	0.2013
Gut microbiota abundance (genus Gordonibacter id.821)	rs3765837	T	G	19.3454	-0.190729	0.0433608	7.16902e-06	0.0631	0.1305	0.628699
Gut microbiota abundance (genus Gordonibacter id.821)	rs4596722	G	A	19.7455	-0.102908	0.0231571	9.0567e-06	-0.1188	0.0674	0.0780495
Gut microbiota abundance (genus Gordonibacter id.821)	rs61934597	C	T	19.7043	-0.172495	0.0388567	8.36681e-06	0.0818	0.1386	0.555199
Gut microbiota abundance (genus Gordonibacter id.821)	rs71545975	A	G	20.6364	-0.153972	0.0338918	7.03947e-06	-0.0087	0.0894	0.9226
Gut microbiota abundance (genus Gordonibacter id.821)	rs72714787	C	A	23.1377	0.181405	0.0377102	1.42889e-06	-0.0003	0.0993	0.9976
Gut microbiota abundance (genus Gordonibacter id.821)	rs72939513	A	G	19.0233	-0.21399	0.0490592	7.98197e-06	-0.063	0.1532	0.680899
Gut microbiota abundance (genus Gordonibacter id.821)	rs7294633	T	C	26.4973	-0.12867	0.0249946	3.43764e-07	0.0057	0.0758	0.9404
Gut microbiota abundance (genus Gordonibacter id.821)	rs768830	A	G	20.2095	-0.149852	0.0333315	7.75586e-06	-0.0902	0.0928	0.331
Gut microbiota abundance (genus Haemophilus id.3698)	rs10781340	A	G	21.8	-0.0948915	0.0203221	4.32265e-06	0.043	0.1026	0.6751
Gut microbiota abundance (genus Haemophilus id.3698)	rs111582866	G	A	22.8116	-0.124265	0.026016	1.27347e-06	-0.2234	0.1206	0.0639205
Gut microbiota abundance (genus Haemophilus id.3698)	rs35509	G	A	22.7644	0.128249	0.0268779	2.00951e-06	-0.1214	0.1685	0.4715
Gut microbiota abundance (genus Haemophilus id.3698)	rs4822728	T	C	21.7368	0.0705861	0.0151388	3.47848e-06	-0.0142	0.0673	0.8324
Gut microbiota abundance (genus Haemophilus id.3698)	rs76022354	C	T	23.4174	0.244638	0.0505504	1.83033e-06	-0.1539	0.1545	0.3193
Gut microbiota abundance (genus Haemophilus id.3698)	rs78909003	T	C	23.8772	-0.246256	0.0503924	1.66744e-06	0.2513	0.1482	0.0898794
Gut microbiota abundance (genus Haemophilus id.3698)	rs9328464	T	C	23.6118	0.0723095	0.0148799	1.42269e-06	-0.1331	0.0676	0.0489396
Gut microbiota abundance (genus Haemophilus id.3698)	rs9382510	C	T	29.3379	-0.093521	0.0172649	7.12049e-08	-0.0095	0.0762	0.9005
Gut microbiota abundance (genus Haemophilus id.3698)	rs9895850	T	C	21.4338	-0.192957	0.0416755	2.14062e-06	0.1608	0.1646	0.3287
Gut microbiota abundance (genus Holdemanella id.11393)	rs12513188	G	A	21.4234	0.0903906	0.0195276	4.65479e-06	0.0954	0.076	0.2098
Gut microbiota abundance (genus Holdemanella id.11393)	rs17586763	T	C	19.8477	-0.227285	0.0510135	7.71951e-06	0.1147	0.1522	0.4512
Gut microbiota abundance (genus Holdemanella id.11393)	rs1926302	G	A	21.7649	-0.107972	0.0231421	7.50136e-06	-0.2076	0.081	0.01035
Gut microbiota abundance (genus Holdemanella id.11393)	rs34187114	C	A	21.3776	-0.104505	0.022601	5.13499e-06	0.1313	0.1069	0.2196
Gut microbiota abundance (genus Holdemanella id.11393)	rs35228298	G	A	21.2277	0.0934832	0.0202886	7.29844e-06	-0.0567	0.092	0.5377
Gut microbiota abundance (genus Holdemanella id.11393)	rs4541991	T	C	22.7438	-0.0927334	0.0194435	2.10092e-06	0.0912	0.0719	0.2048
Gut microbiota abundance (genus Holdemanella id.11393)	rs607782	C	T	24.5143	0.0854214	0.0172515	7.19449e-07	-0.0723	0.07	0.3018
Gut microbiota abundance (genus Holdemanella id.11393)	rs62113381	T	C	20.6501	-0.105447	0.0232029	5.53886e-06	0.1093	0.1001	0.2749
Gut microbiota abundance (genus Holdemanella id.11393)	rs73011279	T	C	23.2712	-0.0961669	0.0199336	1.36044e-06	-0.0934	0.0801	0.244
Gut microbiota abundance (genus Holdemanella id.11393)	rs75764681	T	C	22.3345	-0.283103	0.0598999	1.94272e-06	0.07	0.1653	0.6718
Gut microbiota abundance (genus Holdemanella id.11393)	rs8113760	G	A	20.7532	0.078999	0.01734	4.62392e-06	0.1202	0.073	0.0995497
Gut microbiota abundance (genus Holdemania id.2157)	rs10885477	T	C	20.0345	-0.135137	0.0301894	8.59825e-06	-0.1092	0.1539	0.4779
Gut microbiota abundance (genus Holdemania id.2157)	rs11080063	G	A	19.7086	-0.0665238	0.0149837	6.66884e-06	0.0413	0.0685	0.5462
Gut microbiota abundance (genus Holdemania id.2157)	rs111745969	A	G	20.613	0.120677	0.0265781	3.70775e-06	0.0721	0.0988	0.4651
Gut microbiota abundance (genus Holdemania id.2157)	rs113593397	A	G	20.824	-0.128935	0.0282526	9.35729e-06	0.0211	0.1144	0.8537
Gut microbiota abundance (genus Holdemania id.2157)	rs116500994	G	T	21.9777	-0.13755	0.0293386	2.34477e-06	-0.1362	0.1585	0.3901
Gut microbiota abundance (genus Holdemania id.2157)	rs12701617	A	G	19.5425	-0.0660617	0.0149427	9.51853e-06	-0.0284	0.067	0.6712
Gut microbiota abundance (genus Holdemania id.2157)	rs1867876	T	C	27.0055	0.0842919	0.0162192	2.7388e-07	0.1005	0.0735	0.1718
Gut microbiota abundance (genus Holdemania id.2157)	rs4146507	C	T	20.1644	0.079488	0.0177002	7.2297e-06	0.1267	0.0785	0.1064
Gut microbiota abundance (genus Holdemania id.2157)	rs73139538	G	A	20.5874	-0.148594	0.0327469	7.77177e-06	-0.3223	0.198	0.1035
Gut microbiota abundance (genus Holdemania id.2157)	rs77293403	A	G	23.1785	0.164556	0.0341775	1.77468e-06	0.0631	0.1805	0.726599
Gut microbiota abundance (genus Holdemania id.2157)	rs80149660	C	T	20.1355	-0.232987	0.0519183	6.04213e-06	-0.1576	0.1644	0.3379
Gut microbiota abundance (genus Holdemania id.2157)	rs9500080	C	T	26.8364	0.0926764	0.0178886	4.08517e-07	0.0388	0.0894	0.6643
Gut microbiota abundance (genus Holdemania id.2157)	rs9529719	C	T	21.278	-0.074038	0.0160494	5.96664e-06	0.1133	0.072	0.1156
Gut microbiota abundance (genus Holdemania id.2157)	rs967319	T	C	19.907	0.0788638	0.0176744	8.38147e-06	0.2003	0.0788	0.0109999
Gut microbiota abundance (genus Howardella id.2000)	rs10048062	C	T	19.1691	-0.147352	0.0336531	8.58875e-06	-0.1225	0.1196	0.3059
Gut microbiota abundance (genus Howardella id.2000)	rs12452946	A	G	21.3665	-0.105833	0.0228941	3.80391e-06	-0.0376	0.0673	0.5762
Gut microbiota abundance (genus Howardella id.2000)	rs1484873	G	A	24.1739	0.227831	0.046335	2.55918e-06	0.1003	0.0942	0.2869
Gut microbiota abundance (genus Howardella id.2000)	rs17167098	G	A	23.1387	-0.169366	0.0352068	1.12323e-06	0.0374	0.098	0.702999
Gut microbiota abundance (genus Howardella id.2000)	rs2154047	A	C	21.0071	0.192557	0.0420093	9.97034e-06	-0.0857	0.1183	0.4687
Gut microbiota abundance (genus Howardella id.2000)	rs36081916	T	C	20.2217	-0.18123	0.0402987	4.70046e-06	-0.0131	0.1202	0.9135
Gut microbiota abundance (genus Howardella id.2000)	rs3791893	A	G	18.6739	0.147035	0.034023	9.49708e-06	-0.0598	0.0969	0.5372
Gut microbiota abundance (genus Howardella id.2000)	rs609430	T	G	21.9148	-0.112045	0.0239328	3.34488e-06	-0.0079	0.0705	0.9106
Gut microbiota abundance (genus Howardella id.2000)	rs672217	G	A	21.9928	0.164146	0.0349993	3.52468e-06	-0.1497	0.0846	0.0770708
Gut microbiota abundance (genus Hungatella id.11306)	rs10044993	A	C	19.4067	-0.139547	0.0316748	8.06659e-06	-0.0473	0.1212	0.6964
Gut microbiota abundance (genus Hungatella id.11306)	rs13128780	T	C	22.9118	-0.149725	0.0312777	1.74997e-06	-0.0736	0.0862	0.3931
Gut microbiota abundance (genus Hungatella id.11306)	rs13249325	T	G	19.6052	-0.100023	0.0225883	9.6917e-06	0.0464	0.0675	0.491501
Gut microbiota abundance (genus Hungatella id.11306)	rs17092615	G	A	20.2991	0.152235	0.0337867	7.37683e-06	-0.0364	0.0976	0.7088
Gut microbiota abundance (genus Hungatella id.11306)	rs72759041	G	T	19.9347	-0.126025	0.0282242	3.86091e-06	0.0397	0.0834	0.6343
Gut microbiota abundance (genus Intestinibacter id.11345)	rs10805326	A	G	30.799	-0.0775151	0.0139665	3.54544e-08	0.0226	0.0739	0.759799
Gut microbiota abundance (genus Intestinibacter id.11345)	rs11109097	T	C	20.3022	-0.0624272	0.0138539	5.4949e-06	0.0455	0.0679	0.5022
Gut microbiota abundance (genus Intestinibacter id.11345)	rs118030283	G	A	21.8926	-0.151829	0.0324471	2.67436e-06	0.3265	0.161	0.0425001
Gut microbiota abundance (genus Intestinibacter id.11345)	rs16938435	T	C	22.703	-0.112189	0.0235439	1.80098e-06	0.1358	0.1139	0.2329
Gut microbiota abundance (genus Intestinibacter id.11345)	rs2098844	T	C	20.067	0.0575295	0.0128416	6.78875e-06	-0.0047	0.0699	0.9468
Gut microbiota abundance (genus Intestinibacter id.11345)	rs2702387	G	A	21.2052	-0.0608559	0.0132145	4.25991e-06	-0.047	0.0684	0.4916
Gut microbiota abundance (genus Intestinibacter id.11345)	rs4327025	G	A	27.5424	-0.0810346	0.0154397	1.64327e-07	0.1139	0.0863	0.1873
Gut microbiota abundance (genus Intestinibacter id.11345)	rs447950	A	G	21.1397	0.0628342	0.0136652	5.6391e-06	-0.1448	0.0695	0.0371903
Gut microbiota abundance (genus Intestinibacter id.11345)	rs478972	C	T	23.0579	0.142681	0.0297116	1.81991e-06	0.0823	0.1169	0.4813
Gut microbiota abundance (genus Intestinibacter id.11345)	rs6062862	A	G	20.4034	0.0924508	0.0204658	6.6799e-06	-0.0056	0.1221	0.9631
Gut microbiota abundance (genus Intestinibacter id.11345)	rs62430350	T	C	18.478	0.151096	0.0351476	6.84227e-06	-0.0601	0.1789	0.736801
Gut microbiota abundance (genus Intestinibacter id.11345)	rs68093214	C	T	19.522	0.0662258	0.0149877	9.25763e-06	0.0243	0.0787	0.757201
Gut microbiota abundance (genus Intestinibacter id.11345)	rs6875660	C	T	21.0856	0.0890455	0.0193905	3.05781e-06	0.1065	0.141	0.450199
Gut microbiota abundance (genus Intestinibacter id.11345)	rs893394	G	A	19.9073	0.0583322	0.0130729	7.85037e-06	0.0719	0.0681	0.2914
Gut microbiota abundance (genus Intestinibacter id.11345)	rs9348442	C	T	19.9844	0.099082	0.0221625	6.25936e-06	0.0594	0.1017	0.559
Gut microbiota abundance (genus Intestinimonas id.2062)	rs10262702	T	C	22.1862	0.0918017	0.0194885	2.06072e-06	-0.0531	0.1024	0.6037
Gut microbiota abundance (genus Intestinimonas id.2062)	rs11258178	A	G	24.2601	0.0660742	0.0134139	6.982e-07	-0.073	0.0675	0.2795
Gut microbiota abundance (genus Intestinimonas id.2062)	rs12226153	A	G	24.2468	-0.151142	0.0306922	5.12165e-07	0.2828	0.2849	0.3209
Gut microbiota abundance (genus Intestinimonas id.2062)	rs17067892	C	T	18.3804	0.107194	0.0250013	6.37926e-06	-0.1175	0.1186	0.3218
Gut microbiota abundance (genus Intestinimonas id.2062)	rs1859797	G	A	20.9782	0.060368	0.0131793	4.1223e-06	-0.0892	0.0676	0.1873
Gut microbiota abundance (genus Intestinimonas id.2062)	rs2276760	A	G	20.175	-0.0685233	0.0152546	7.84061e-06	-0.0291	0.0791	0.7127
Gut microbiota abundance (genus Intestinimonas id.2062)	rs2731794	C	T	21.9388	0.120632	0.0257529	1.91743e-06	0.1529	0.1848	0.408
Gut microbiota abundance (genus Intestinimonas id.2062)	rs2930225	T	G	22.7474	-0.0729524	0.0152948	1.34623e-06	0.0025	0.0797	0.9752
Gut microbiota abundance (genus Intestinimonas id.2062)	rs4113676	A	C	19.8705	-0.218507	0.0490152	7.41635e-06	-0.2426	0.2844	0.3937
Gut microbiota abundance (genus Intestinimonas id.2062)	rs4784055	T	C	20.6286	-0.175324	0.038599	8.71806e-07	-0.0979	0.1551	0.528
Gut microbiota abundance (genus Intestinimonas id.2062)	rs62240188	G	A	23.6982	0.130074	0.0267179	2.20308e-06	0.0476	0.116	0.681299
Gut microbiota abundance (genus Intestinimonas id.2062)	rs6934519	C	T	20.9788	0.0692373	0.0151154	8.56959e-06	0.0882	0.0769	0.2518
Gut microbiota abundance (genus Intestinimonas id.2062)	rs716604	A	G	24.2853	0.0818068	0.0165992	8.56624e-07	0.0315	0.0801	0.6939
Gut microbiota abundance (genus Intestinimonas id.2062)	rs7170984	T	C	21.8546	-0.0658116	0.0140767	2.98353e-06	0.0632	0.075	0.3995
Gut microbiota abundance (genus Intestinimonas id.2062)	rs72982915	C	T	20.6793	0.183158	0.0402743	4.91157e-06	0.0696	0.1459	0.6334
Gut microbiota abundance (genus Intestinimonas id.2062)	rs9823439	C	T	19.5953	0.0581947	0.0131455	9.85871e-06	-0.039	0.0678	0.5645
Gut microbiota abundance (genus Lachnoclostridium id.11308)	rs1031599	T	G	20.0362	0.078627	0.0175644	6.31379e-06	0.0951	0.1382	0.491501
Gut microbiota abundance (genus Lachnoclostridium id.11308)	rs12566975	T	C	19.577	-0.0468097	0.0105787	9.57194e-06	-0.0258	0.0675	0.7026
Gut microbiota abundance (genus Lachnoclostridium id.11308)	rs1528479	A	G	19.7806	0.0497799	0.0111919	9.63984e-06	-0.0382	0.0697	0.5841
Gut microbiota abundance (genus Lachnoclostridium id.11308)	rs1997204	C	T	19.9379	0.108075	0.0242022	5.97077e-06	0.2844	0.1629	0.0808705
Gut microbiota abundance (genus Lachnoclostridium id.11308)	rs2385421	A	G	17.0433	0.0746186	0.0180734	7.13724e-06	0.0959	0.1046	0.3593
Gut microbiota abundance (genus Lachnoclostridium id.11308)	rs3821998	C	A	20.1412	-0.0864066	0.0192519	6.72048e-06	0.2586	0.1097	0.01844
Gut microbiota abundance (genus Lachnoclostridium id.11308)	rs4738679	A	G	20.8103	0.0520267	0.011404	4.41754e-06	-0.0522	0.0692	0.4509
Gut microbiota abundance (genus Lachnoclostridium id.11308)	rs6112314	A	C	26.9604	-0.0561715	0.0108174	2.43215e-07	0.0433	0.0712	0.5429
Gut microbiota abundance (genus Lachnoclostridium id.11308)	rs615997	T	C	23.0905	0.0511752	0.0106491	2.0268e-06	0.0146	0.067	0.8279
Gut microbiota abundance (genus Lachnoclostridium id.11308)	rs62285313	A	G	22.652	0.0864203	0.0181565	1.58332e-06	0.0966	0.1139	0.3964
Gut microbiota abundance (genus Lachnoclostridium id.11308)	rs72829893	G	T	19.1957	0.117472	0.0268103	5.57763e-06	0.0376	0.1108	0.7339
Gut microbiota abundance (genus Lachnoclostridium id.11308)	rs78068103	A	G	20.8108	0.0886199	0.0194248	3.66522e-06	-0.0195	0.1053	0.8529
Gut microbiota abundance (genus Lachnoclostridium id.11308)	rs789029	C	T	21.5999	-0.0641288	0.0137974	3.75327e-06	-0.0426	0.0966	0.658901
Gut microbiota abundance (genus Lachnospiraceae FCS020 group id.11314)	rs10093861	G	A	22.0446	-0.0568869	0.0121152	3.05626e-06	-0.0294	0.0686	0.668099
Gut microbiota abundance (genus Lachnospiraceae FCS020 group id.11314)	rs1254846	A	G	20.7682	-0.105963	0.0232501	5.59667e-06	-0.0407	0.1008	0.686099
Gut microbiota abundance (genus Lachnospiraceae FCS020 group id.11314)	rs1363769	C	T	19.9301	0.200628	0.0449372	1.58161e-06	-0.1785	0.19	0.3473
Gut microbiota abundance (genus Lachnospiraceae FCS020 group id.11314)	rs2322265	C	T	22.1462	-0.0666305	0.0141577	5.20811e-06	-0.0576	0.0769	0.4539
Gut microbiota abundance (genus Lachnospiraceae FCS020 group id.11314)	rs2862811	C	T	21.5321	-0.0564927	0.0121736	3.91913e-06	0.0927	0.0735	0.2071
Gut microbiota abundance (genus Lachnospiraceae FCS020 group id.11314)	rs35035870	T	C	21.1547	-0.190615	0.0414403	2.62029e-06	0.1636	0.174	0.3472
Gut microbiota abundance (genus Lachnospiraceae FCS020 group id.11314)	rs3999074	G	T	20.4156	-0.0550587	0.0121847	6.55043e-06	0.0997	0.0674	0.1392
Gut microbiota abundance (genus Lachnospiraceae FCS020 group id.11314)	rs4452603	T	G	19.745	0.0604208	0.0135965	8.98194e-06	0.0579	0.0764	0.4485
Gut microbiota abundance (genus Lachnospiraceae FCS020 group id.11314)	rs7249113	G	A	25.9036	0.0679483	0.0133496	3.721e-07	-0.0236	0.0737	0.7492
Gut microbiota abundance (genus Lachnospiraceae FCS020 group id.11314)	rs72793667	A	G	22.4636	-0.116881	0.0246589	1.63422e-06	-0.0283	0.1712	0.8688
Gut microbiota abundance (genus Lachnospiraceae FCS020 group id.11314)	rs9308097	G	A	20.0544	-0.055381	0.0123659	7.47291e-06	0.0553	0.0672	0.41
Gut microbiota abundance (genus Lachnospiraceae FCS020 group id.11314)	rs9788306	C	T	23.0712	-0.062804	0.0130744	1.38618e-06	0.2015	0.0746	0.00689208
Gut microbiota abundance (genus Lachnospiraceae NC2004 group id.11316)	rs117467633	T	C	19.609	-0.169687	0.0383169	9.13314e-06	0.2969	0.1736	0.0873193
Gut microbiota abundance (genus Lachnospiraceae NC2004 group id.11316)	rs12127733	G	A	21.9188	0.115182	0.0246006	3.10592e-06	-0.0616	0.0875	0.4811
Gut microbiota abundance (genus Lachnospiraceae NC2004 group id.11316)	rs12208226	C	A	20.6648	-0.154739	0.0340372	9.74833e-06	-0.0664	0.1094	0.5437
Gut microbiota abundance (genus Lachnospiraceae NC2004 group id.11316)	rs12863463	G	A	20.4948	-0.156365	0.0345372	6.03976e-06	-0.1911	0.1254	0.1277
Gut microbiota abundance (genus Lachnospiraceae NC2004 group id.11316)	rs17067076	G	A	19.2739	-0.154631	0.0352194	5.61203e-06	-0.1156	0.1055	0.273
Gut microbiota abundance (genus Lachnospiraceae NC2004 group id.11316)	rs1928659	T	C	20.495	0.102522	0.0226445	6.17234e-06	0.1183	0.0839	0.1587
Gut microbiota abundance (genus Lachnospiraceae NC2004 group id.11316)	rs1929743	T	C	19.3484	0.0837206	0.0190318	9.05503e-06	0.0565	0.0711	0.427
Gut microbiota abundance (genus Lachnospiraceae NC2004 group id.11316)	rs3756315	A	G	21.9874	-0.0883469	0.0188397	3.32583e-06	0.0053	0.0737	0.9428
Gut microbiota abundance (genus Lachnospiraceae NC2004 group id.11316)	rs6116753	G	A	22.6201	0.0994748	0.0209139	2.92247e-06	0.1095	0.0878	0.2122
Gut microbiota abundance (genus Lachnospiraceae ND3007 group id.11317)	rs2861203	G	A	20.2153	0.0572304	0.0127279	7.36936e-06	-0.0341	0.074	0.6447
Gut microbiota abundance (genus Lachnospiraceae ND3007 group id.11317)	rs72776675	T	C	19.1201	-0.0647067	0.014797	8.71686e-06	0.069	0.0895	0.4407
Gut microbiota abundance (genus Lachnospiraceae ND3007 group id.11317)	rs9932954	A	G	23.4642	-0.0561864	0.0115984	1.24882e-06	-0.0269	0.0715	0.707301
Gut microbiota abundance (genus Lachnospiraceae NK4A136 group id.11319)	rs10952110	G	T	19.7938	0.0487709	0.0109614	9.08113e-06	-0.0281	0.0681	0.6797
Gut microbiota abundance (genus Lachnospiraceae NK4A136 group id.11319)	rs11263806	A	G	20.1859	-0.0524615	0.0116758	5.06512e-06	-0.0087	0.0712	0.9025
Gut microbiota abundance (genus Lachnospiraceae NK4A136 group id.11319)	rs12611395	G	A	20.4323	0.0902532	0.0199652	5.83042e-06	-0.0394	0.1098	0.7196
Gut microbiota abundance (genus Lachnospiraceae NK4A136 group id.11319)	rs160061	G	A	22.5931	-0.0513831	0.0108094	2.12197e-06	-0.0072	0.0674	0.9146
Gut microbiota abundance (genus Lachnospiraceae NK4A136 group id.11319)	rs28540839	A	C	21.121	0.0508285	0.0110591	9.34329e-06	-0.0311	0.0674	0.6445
Gut microbiota abundance (genus Lachnospiraceae NK4A136 group id.11319)	rs2880566	T	C	19.8126	0.0599578	0.0134693	5.61423e-06	0.0113	0.0951	0.9058
Gut microbiota abundance (genus Lachnospiraceae NK4A136 group id.11319)	rs4955932	T	C	20.2502	-0.0492283	0.0109388	7.05424e-06	-0.0509	0.0697	0.4655
Gut microbiota abundance (genus Lachnospiraceae NK4A136 group id.11319)	rs59805249	T	C	20.2577	0.0936162	0.0207982	9.45388e-06	-0.2522	0.1161	0.0297797
Gut microbiota abundance (genus Lachnospiraceae NK4A136 group id.11319)	rs68104925	T	C	22.6438	-0.0549104	0.0115385	2.36777e-06	-0.0395	0.0731	0.5887
Gut microbiota abundance (genus Lachnospiraceae NK4A136 group id.11319)	rs7073658	G	T	20.7426	0.0499621	0.0109693	5.26914e-06	-0.0722	0.0675	0.2849
Gut microbiota abundance (genus Lachnospiraceae NK4A136 group id.11319)	rs73044693	A	G	21.897	-0.10758	0.0229884	3.57256e-06	-0.0045	0.133	0.973
Gut microbiota abundance (genus Lachnospiraceae NK4A136 group id.11319)	rs7616165	G	T	22.7358	-0.230542	0.0483465	2.77389e-06	0.551	0.2165	0.01093
Gut microbiota abundance (genus Lachnospiraceae NK4A136 group id.11319)	rs76193507	A	G	21.1263	-0.22973	0.0499776	2.93089e-06	-0.0815	0.1201	0.4975
Gut microbiota abundance (genus Lachnospiraceae NK4A136 group id.11319)	rs7832116	A	G	22.1956	-0.0714756	0.0151703	3.57084e-06	0.1518	0.1013	0.1339
Gut microbiota abundance (genus Lachnospiraceae NK4A136 group id.11319)	rs954878	A	G	22.779	-0.0520656	0.0109082	1.78201e-06	0.0019	0.0698	0.9785
Gut microbiota abundance (genus Lachnospiraceae UCG001 id.11321)	rs12131224	C	T	20.4212	0.117095	0.02591	7.39861e-06	0.1199	0.1082	0.2678
Gut microbiota abundance (genus Lachnospiraceae UCG001 id.11321)	rs2050911	G	A	23.8281	0.0751466	0.0153934	1.10647e-06	0.1696	0.0712	0.0172199
Gut microbiota abundance (genus Lachnospiraceae UCG001 id.11321)	rs2371284	C	T	20.0531	0.0761893	0.0170127	7.55962e-06	-0.0043	0.0803	0.9577
Gut microbiota abundance (genus Lachnospiraceae UCG001 id.11321)	rs437876	T	C	29.3719	0.0784637	0.0144768	7.16556e-08	-0.0071	0.0707	0.9199
Gut microbiota abundance (genus Lachnospiraceae UCG001 id.11321)	rs4981345	T	C	20.7143	-0.0681973	0.0149831	6.08597e-06	0.0476	0.0717	0.5072
Gut microbiota abundance (genus Lachnospiraceae UCG001 id.11321)	rs573933	T	C	21.5623	-0.107898	0.0232346	3.10506e-06	-0.052	0.1097	0.635801
Gut microbiota abundance (genus Lachnospiraceae UCG001 id.11321)	rs62496417	T	G	20.4071	-0.0748504	0.0165681	5.87503e-06	0.0172	0.0818	0.8333
Gut microbiota abundance (genus Lachnospiraceae UCG001 id.11321)	rs7341608	T	C	19.5114	-0.0784757	0.0177648	9.48135e-06	-0.186	0.0986	0.0592107
Gut microbiota abundance (genus Lachnospiraceae UCG001 id.11321)	rs74034332	G	A	19.2849	0.168045	0.0382637	3.3335e-06	0.3455	0.1396	0.0132999
Gut microbiota abundance (genus Lachnospiraceae UCG001 id.11321)	rs78848836	A	G	20.9386	-0.118868	0.0259753	3.38174e-06	0.0019	0.1106	0.9866
Gut microbiota abundance (genus Lachnospiraceae UCG001 id.11321)	rs8104225	A	G	20.366	0.0892098	0.0197665	8.04211e-06	-0.0428	0.081	0.597301
Gut microbiota abundance (genus Lachnospiraceae UCG001 id.11321)	rs9403580	C	T	22.0076	0.107801	0.0229777	3.46785e-06	-0.1441	0.1003	0.1507
Gut microbiota abundance (genus Lachnospiraceae UCG001 id.11321)	rs985416	T	C	28.4769	-0.0970258	0.0181807	1.45589e-07	-0.0483	0.0874	0.581
Gut microbiota abundance (genus Lachnospiraceae UCG004 id.11324)	rs11128180	A	G	21.4012	0.0648288	0.0140126	4.51742e-06	-0.0586	0.0794	0.4605
Gut microbiota abundance (genus Lachnospiraceae UCG004 id.11324)	rs12072562	T	C	19.2227	0.133104	0.0303566	7.07375e-06	-0.1045	0.175	0.5506
Gut microbiota abundance (genus Lachnospiraceae UCG004 id.11324)	rs12673420	G	A	21.9275	0.0554351	0.0118375	2.98078e-06	0.0041	0.0672	0.952
Gut microbiota abundance (genus Lachnospiraceae UCG004 id.11324)	rs12747809	A	G	24.4856	0.062197	0.0125685	8.64868e-07	0.0291	0.0746	0.6968
Gut microbiota abundance (genus Lachnospiraceae UCG004 id.11324)	rs12894272	G	A	21.4326	-0.0579792	0.0125229	4.3395e-06	-0.014	0.0708	0.843
Gut microbiota abundance (genus Lachnospiraceae UCG004 id.11324)	rs233486	G	A	20.2278	0.0799088	0.017766	6.28463e-06	0.0079	0.0971	0.9352
Gut microbiota abundance (genus Lachnospiraceae UCG004 id.11324)	rs2444793	T	C	21.0613	0.0542433	0.0118188	4.77079e-06	-0.0853	0.0689	0.2161
Gut microbiota abundance (genus Lachnospiraceae UCG004 id.11324)	rs2726805	A	G	20.5911	0.0548397	0.0120844	6.30406e-06	0.0215	0.0682	0.7523
Gut microbiota abundance (genus Lachnospiraceae UCG004 id.11324)	rs2882478	G	A	23.7782	-0.0577091	0.0118338	1.20812e-06	-0.0558	0.0675	0.4087
Gut microbiota abundance (genus Lachnospiraceae UCG004 id.11324)	rs35182105	A	G	20.5191	-0.109724	0.024221	4.86508e-06	0.0553	0.1496	0.7118
Gut microbiota abundance (genus Lachnospiraceae UCG004 id.11324)	rs6656451	T	C	20.7005	0.05436	0.011947	5.56775e-06	0.0728	0.0673	0.279
Gut microbiota abundance (genus Lachnospiraceae UCG004 id.11324)	rs7629954	A	G	20.7138	0.108441	0.023825	5.77218e-06	-0.3442	0.1624	0.03404
Gut microbiota abundance (genus Lachnospiraceae UCG008 id.11328)	rs10741777	T	C	24.9907	-0.0973842	0.0194791	7.68652e-07	0.0593	0.0729	0.4158
Gut microbiota abundance (genus Lachnospiraceae UCG008 id.11328)	rs10793103	T	C	28.8848	-0.0974344	0.0181279	9.34932e-08	-0.0023	0.0676	0.9725
Gut microbiota abundance (genus Lachnospiraceae UCG008 id.11328)	rs10801803	G	A	23.1745	-0.117029	0.0243085	1.4003e-06	-0.0377	0.0959	0.6941
Gut microbiota abundance (genus Lachnospiraceae UCG008 id.11328)	rs13024781	T	C	22.3769	-0.0798769	0.0168846	2.29166e-06	-0.013	0.0677	0.8478
Gut microbiota abundance (genus Lachnospiraceae UCG008 id.11328)	rs57091572	A	G	21.9343	-0.110443	0.0235801	2.85825e-06	0.0024	0.0995	0.9807
Gut microbiota abundance (genus Lachnospiraceae UCG008 id.11328)	rs57254474	G	A	19.8338	0.0886512	0.0199045	6.92054e-06	-0.1218	0.0822	0.1383
Gut microbiota abundance (genus Lachnospiraceae UCG008 id.11328)	rs61944774	A	G	20.8525	0.179838	0.0393797	6.34118e-06	0.0292	0.1522	0.848
Gut microbiota abundance (genus Lachnospiraceae UCG008 id.11328)	rs62277846	C	T	23.2084	0.102292	0.0212319	1.58891e-06	-0.0361	0.0853	0.671901
Gut microbiota abundance (genus Lachnospiraceae UCG008 id.11328)	rs67078837	T	C	24.5523	-0.0845848	0.0170693	7.68192e-07	0.2072	0.0682	0.00239199
Gut microbiota abundance (genus Lachnospiraceae UCG008 id.11328)	rs75356640	G	A	20.2814	0.136523	0.0303128	9.83196e-06	-0.1535	0.103	0.1362
Gut microbiota abundance (genus Lachnospiraceae UCG008 id.11328)	rs955844	A	C	24.0767	0.112064	0.0228369	1.80992e-06	-0.0806	0.0973	0.4073
Gut microbiota abundance (genus Lachnospiraceae UCG010 id.11330)	rs10414815	C	T	20.6068	-0.10453	0.0230253	4.23975e-06	0.212	0.1613	0.1888
Gut microbiota abundance (genus Lachnospiraceae UCG010 id.11330)	rs11192447	A	G	27.0354	0.126592	0.024345	4.68954e-07	0.0767	0.1549	0.6206
Gut microbiota abundance (genus Lachnospiraceae UCG010 id.11330)	rs12346653	C	T	22.2023	0.0657686	0.0139569	2.70321e-06	0.0118	0.0825	0.8868
Gut microbiota abundance (genus Lachnospiraceae UCG010 id.11330)	rs17730011	G	A	19.9951	-0.0702357	0.015706	7.84603e-06	0.1436	0.0822	0.0806993
Gut microbiota abundance (genus Lachnospiraceae UCG010 id.11330)	rs2833528	T	C	19.3567	0.0562148	0.0127763	9.91996e-06	-0.1121	0.0697	0.1077
Gut microbiota abundance (genus Lachnospiraceae UCG010 id.11330)	rs336138	G	T	20.5705	0.0779543	0.0171865	7.48411e-06	0.0242	0.1052	0.818
Gut microbiota abundance (genus Lachnospiraceae UCG010 id.11330)	rs4576377	C	A	20.269	0.0572001	0.0127043	7.63062e-06	-0.099	0.0698	0.1563
Gut microbiota abundance (genus Lachnospiraceae UCG010 id.11330)	rs72894957	G	A	20.8757	0.222263	0.0486425	5.68434e-06	0.6838	0.2283	0.002746
Gut microbiota abundance (genus Lachnospiraceae UCG010 id.11330)	rs74315802	G	T	22.3397	0.0867262	0.0183477	3.19007e-06	0.0205	0.0886	0.8173
Gut microbiota abundance (genus Lachnospiraceae UCG010 id.11330)	rs9981767	A	C	24.6261	0.0655062	0.0131994	9.96369e-07	-0.0063	0.0775	0.9356
Gut microbiota abundance (genus Lactobacillus id.1837)	rs12693845	C	T	20.6046	-0.0805447	0.0177429	8.96314e-06	-0.0151	0.0696	0.8278
Gut microbiota abundance (genus Lactobacillus id.1837)	rs1530559	G	A	20.3518	0.0804001	0.0178207	4.93106e-06	0.7588	0.0696	1.14393e-27
Gut microbiota abundance (genus Lactobacillus id.1837)	rs16861661	G	A	23.046	-0.183147	0.038148	1.27809e-06	0.1286	0.1364	0.3457
Gut microbiota abundance (genus Lactobacillus id.1837)	rs62314653	C	A	22.623	0.187692	0.0394585	2.24383e-06	0.2125	0.1439	0.1397
Gut microbiota abundance (genus Lactobacillus id.1837)	rs7399658	G	A	23.3102	-0.107134	0.0221883	3.12097e-06	0.0537	0.0881	0.5424
Gut microbiota abundance (genus Lactobacillus id.1837)	rs75127669	C	A	20.2755	0.139784	0.0310414	6.83439e-06	-0.0171	0.1292	0.8944
Gut microbiota abundance (genus Lactobacillus id.1837)	rs768253	T	G	21.2488	-0.079195	0.0171791	4.24766e-06	-0.0113	0.0677	0.8675
Gut microbiota abundance (genus Lactobacillus id.1837)	rs77478751	A	G	21.358	-0.219886	0.0475759	7.32706e-06	-0.0845	0.1054	0.4229
Gut microbiota abundance (genus Lactobacillus id.1837)	rs921925	A	C	23.4914	0.0985077	0.0203229	9.71673e-07	0.0648	0.0822	0.4307
Gut microbiota abundance (genus Lactococcus id.1851)	rs10417872	G	T	23.2724	-0.118306	0.024522	1.28677e-06	-0.0998	0.0745	0.1806
Gut microbiota abundance (genus Lactococcus id.1851)	rs123059	C	T	24.7652	0.13671	0.0274694	1.26561e-06	-0.1115	0.0818	0.1726
Gut microbiota abundance (genus Lactococcus id.1851)	rs12621813	G	A	20.4098	0.108423	0.0239978	6.6083e-06	-0.0309	0.0762	0.685001
Gut microbiota abundance (genus Lactococcus id.1851)	rs17168302	G	A	20.3988	0.191857	0.0424761	6.28608e-06	-0.0224	0.1099	0.8384
Gut microbiota abundance (genus Lactococcus id.1851)	rs2293361	C	T	21.3657	-0.199221	0.0430969	1.39592e-06	0.2206	0.149	0.1388
Gut microbiota abundance (genus Lactococcus id.1851)	rs4766997	C	T	23.106	0.114599	0.023839	2.06144e-06	0.0362	0.068	0.5947
Gut microbiota abundance (genus Lactococcus id.1851)	rs55910161	C	T	22.6914	0.146426	0.0307367	2.36211e-06	-0.0959	0.1077	0.3736
Gut microbiota abundance (genus Lactococcus id.1851)	rs6674304	C	T	20.6159	0.200758	0.0442121	6.1776e-06	0.2678	0.1773	0.1309
Gut microbiota abundance (genus Lactococcus id.1851)	rs7992246	C	T	20.3949	-0.104232	0.0230786	4.44723e-06	-0.0419	0.0691	0.5445
Gut microbiota abundance (genus Marvinbryantia id.2005)	rs11620597	T	C	19.3367	0.119479	0.0271688	7.80171e-06	-0.1438	0.2184	0.510199
Gut microbiota abundance (genus Marvinbryantia id.2005)	rs1187983	C	T	23.4471	-0.0935456	0.0193174	2.02428e-06	0.109	0.1109	0.3256
Gut microbiota abundance (genus Marvinbryantia id.2005)	rs146541147	G	A	19.6003	0.118845	0.0268423	6.86294e-06	-0.1992	0.1877	0.2885
Gut microbiota abundance (genus Marvinbryantia id.2005)	rs2724813	G	A	25.1767	0.0840769	0.0167551	6.28449e-07	-0.0385	0.0793	0.6273
Gut microbiota abundance (genus Marvinbryantia id.2005)	rs2842896	C	T	24.5159	-0.0649396	0.0131146	7.25371e-07	-0.0257	0.0687	0.7082
Gut microbiota abundance (genus Marvinbryantia id.2005)	rs2863363	G	A	21.6849	-0.0634861	0.0136323	3.11279e-06	0.0416	0.0782	0.5947
Gut microbiota abundance (genus Marvinbryantia id.2005)	rs3125832	A	C	20.4746	0.0679323	0.015012	5.02736e-06	-0.1319	0.0808	0.1026
Gut microbiota abundance (genus Marvinbryantia id.2005)	rs61884471	G	A	25.0813	0.124426	0.0248431	1.01163e-06	0.0828	0.1088	0.447
Gut microbiota abundance (genus Marvinbryantia id.2005)	rs72948274	A	C	21.5428	-0.126354	0.0272212	3.25912e-06	-0.0419	0.1383	0.7617
Gut microbiota abundance (genus Marvinbryantia id.2005)	rs8006832	G	T	19.3143	-0.0952415	0.0216699	6.58082e-06	0.1436	0.1176	0.222
Gut microbiota abundance (genus Methanobrevibacter id.123)	rs10202904	G	T	22.2567	0.112811	0.0239106	3.08546e-06	-0.0459	0.0687	0.5038
Gut microbiota abundance (genus Methanobrevibacter id.123)	rs1334944	T	C	20.3267	0.115197	0.0255492	7.61377e-06	0.0582	0.0748	0.4363
Gut microbiota abundance (genus Methanobrevibacter id.123)	rs4802933	G	A	19.3707	0.135628	0.0308139	9.73823e-06	0.032	0.08	0.6893
Gut microbiota abundance (genus Methanobrevibacter id.123)	rs6776814	T	C	20.2469	-0.188956	0.0419905	8.04896e-06	-0.2068	0.2366	0.3821
Gut microbiota abundance (genus Methanobrevibacter id.123)	rs76029318	T	C	24.0569	0.222849	0.0454319	1.07552e-06	-0.1203	0.1381	0.3837
Gut microbiota abundance (genus Methanobrevibacter id.123)	rs894996	C	A	22.0605	0.214213	0.0456045	3.81566e-06	0.0201	0.1319	0.8789
Gut microbiota abundance (genus Odoribacter id.952)	rs10093869	A	G	21.2309	-0.0577795	0.0125389	3.67443e-06	-0.1044	0.0682	0.126
Gut microbiota abundance (genus Odoribacter id.952)	rs10423795	T	C	20.6545	-0.0550695	0.0121164	6.5793e-06	-0.0815	0.0694	0.2398
Gut microbiota abundance (genus Odoribacter id.952)	rs28417404	A	G	20.2875	-0.0726896	0.0161372	3.68036e-06	0.0536	0.1138	0.6381
Gut microbiota abundance (genus Odoribacter id.952)	rs4793970	A	G	19.9097	-0.0576329	0.0129154	6.02698e-06	0.0018	0.0703	0.9799
Gut microbiota abundance (genus Odoribacter id.952)	rs6856150	A	G	20.6321	-0.0881922	0.0194146	6.05954e-06	-0.0037	0.1027	0.9716
Gut microbiota abundance (genus Odoribacter id.952)	rs74553962	T	G	21.1432	0.121449	0.0264106	9.48681e-06	-0.2084	0.1285	0.1048
Gut microbiota abundance (genus Odoribacter id.952)	rs77779484	G	A	24.7091	-0.133489	0.0268526	6.56251e-07	0.2048	0.1414	0.1476
Gut microbiota abundance (genus Olsenella id.822)	rs1035588	A	G	20.8467	-0.108148	0.0236848	4.85501e-06	-0.0123	0.0697	0.8603
Gut microbiota abundance (genus Olsenella id.822)	rs17148768	G	A	22.5668	0.140434	0.0295602	2.19842e-06	0.0465	0.0904	0.6069
Gut microbiota abundance (genus Olsenella id.822)	rs2759329	A	G	21.9439	0.111131	0.0237218	3.43202e-06	-0.0377	0.0698	0.588901
Gut microbiota abundance (genus Olsenella id.822)	rs35225860	A	G	21.4833	-0.223604	0.0482391	3.87044e-06	-0.0687	0.1728	0.6911
Gut microbiota abundance (genus Olsenella id.822)	rs61090148	A	G	20.512	-0.104783	0.0231343	6.43724e-06	0.0793	0.068	0.2438
Gut microbiota abundance (genus Olsenella id.822)	rs62112538	C	T	24.0028	-0.19943	0.0407033	1.1882e-06	0.0003	0.1077	0.9977
Gut microbiota abundance (genus Olsenella id.822)	rs72691585	C	A	22.8691	-0.249079	0.0520814	2.95291e-06	0.0562	0.099	0.5706
Gut microbiota abundance (genus Olsenella id.822)	rs7540303	C	T	20.8891	0.108044	0.023638	5.32023e-06	-0.0105	0.0696	0.8805
Gut microbiota abundance (genus Olsenella id.822)	rs8066522	A	G	19.6373	0.106529	0.0240379	9.70085e-06	0.009	0.0718	0.9007
Gut microbiota abundance (genus Olsenella id.822)	rs9460691	C	A	19.9388	0.119966	0.0268645	7.2835e-06	-0.1093	0.0861	0.2041
Gut microbiota abundance (genus Oscillibacter id.2063)	rs11627628	T	C	24.6017	0.143961	0.0290223	1.00921e-06	-0.1086	0.1275	0.3945
Gut microbiota abundance (genus Oscillibacter id.2063)	rs11990279	T	C	20.8944	-0.0824934	0.0180457	4.94299e-06	0.0434	0.0982	0.6585
Gut microbiota abundance (genus Oscillibacter id.2063)	rs12649930	T	G	21.932	0.121589	0.0259612	4.09383e-06	-0.0691	0.1119	0.5369
Gut microbiota abundance (genus Oscillibacter id.2063)	rs133832	A	C	23.9893	-0.0795527	0.0162411	1.1472e-06	0.0977	0.0749	0.192
Gut microbiota abundance (genus Oscillibacter id.2063)	rs16866406	A	G	22.4226	0.0988765	0.0208795	3.07822e-06	-0.1049	0.0937	0.2628
Gut microbiota abundance (genus Oscillibacter id.2063)	rs16934185	A	G	21.172	-0.129568	0.028157	4.38036e-06	-0.031	0.1108	0.7795
Gut microbiota abundance (genus Oscillibacter id.2063)	rs234108	A	G	24.1131	0.0749553	0.0152632	9.16326e-07	-0.037	0.0685	0.589
Gut microbiota abundance (genus Oscillibacter id.2063)	rs36095275	C	T	23.0022	-0.0752368	0.0156861	1.39627e-06	-0.0779	0.0683	0.2544
Gut microbiota abundance (genus Oscillibacter id.2063)	rs4506202	G	A	21.8221	0.0711323	0.0152261	3.20826e-06	-0.0969	0.0678	0.1531
Gut microbiota abundance (genus Oscillibacter id.2063)	rs61883564	A	G	21.0256	-0.101351	0.0221016	3.38712e-06	-0.0189	0.0978	0.8465
Gut microbiota abundance (genus Oscillibacter id.2063)	rs75453768	G	T	20.6637	0.12212	0.0268629	5.34737e-06	-0.0655	0.1138	0.564999
Gut microbiota abundance (genus Oscillibacter id.2063)	rs761240	G	T	20.6366	0.17664	0.0388812	2.0384e-06	-0.0776	0.1559	0.6186
Gut microbiota abundance (genus Oscillibacter id.2063)	rs9393920	G	A	24.2906	0.0744662	0.0151081	9.92247e-07	0.0801	0.0704	0.2557
Gut microbiota abundance (genus Oscillospira id.2064)	rs12206468	G	A	24.3153	-0.133016	0.0269733	1.04222e-06	-0.0128	0.1264	0.9192
Gut microbiota abundance (genus Oscillospira id.2064)	rs12925026	T	C	19.5317	0.13559	0.030678	9.31022e-06	-0.102	0.1462	0.4854
Gut microbiota abundance (genus Oscillospira id.2064)	rs1954532	C	T	22.2245	0.0826246	0.0175252	2.26772e-06	-0.0129	0.0847	0.8794
Gut microbiota abundance (genus Oscillospira id.2064)	rs28889936	A	C	20.3448	0.114051	0.0252838	3.36589e-06	-0.1712	0.1146	0.1352
Gut microbiota abundance (genus Oscillospira id.2064)	rs62422654	C	T	20.5692	0.0898456	0.0198088	6.46755e-06	-0.025	0.0829	0.763001
Gut microbiota abundance (genus Oscillospira id.2064)	rs72866977	A	C	21.4845	-0.130569	0.0281674	5.62704e-06	-0.0182	0.1265	0.8857
Gut microbiota abundance (genus Oscillospira id.2064)	rs751183	C	T	20.2132	0.0774322	0.0172216	6.85125e-06	0.0031	0.0873	0.9716
Gut microbiota abundance (genus Oscillospira id.2064)	rs8076323	A	G	20.8825	0.0715392	0.0156539	5.61319e-06	0.0481	0.0716	0.501601
Gut microbiota abundance (genus Oxalobacter id.2978)	rs10464997	G	A	21.8114	0.137691	0.0294804	3.29754e-06	-0.155	0.0868	0.07416
Gut microbiota abundance (genus Oxalobacter id.2978)	rs11108500	A	G	21.7048	-0.199099	0.0427327	3.74283e-06	-0.0832	0.1195	0.486
Gut microbiota abundance (genus Oxalobacter id.2978)	rs111966731	T	C	20.4164	0.213114	0.047162	7.29861e-06	-0.1714	0.1197	0.152
Gut microbiota abundance (genus Oxalobacter id.2978)	rs12002250	A	C	21.6763	0.217122	0.0466317	1.41504e-06	-0.24	0.167	0.1506
Gut microbiota abundance (genus Oxalobacter id.2978)	rs1569853	T	C	21.6138	-0.138078	0.0296981	3.64502e-06	0.0759	0.1029	0.4607
Gut microbiota abundance (genus Oxalobacter id.2978)	rs36057338	G	T	24.3197	0.207847	0.0421439	8.79812e-07	0.4258	0.1869	0.0227201
Gut microbiota abundance (genus Oxalobacter id.2978)	rs3862635	C	T	19.0837	-0.172142	0.0394026	9.18692e-06	-0.1966	0.1173	0.0936095
Gut microbiota abundance (genus Oxalobacter id.2978)	rs4428215	G	A	28.9268	0.130293	0.0242237	7.51069e-08	0.0966	0.0773	0.211
Gut microbiota abundance (genus Oxalobacter id.2978)	rs6000536	C	T	26.6337	-0.130992	0.0253804	2.06054e-07	0.1803	0.09	0.0452199
Gut microbiota abundance (genus Oxalobacter id.2978)	rs6993398	G	A	20.81	0.127217	0.0278855	7.12771e-06	0.0907	0.0869	0.2966
Gut microbiota abundance (genus Oxalobacter id.2978)	rs736744	T	C	31.1309	-0.117882	0.0211262	2.57472e-08	-0.0373	0.0679	0.5827
Gut microbiota abundance (genus Parabacteroides id.954)	rs115602804	G	A	21.4145	0.10308	0.0222736	1.93059e-06	-0.0616	0.1093	0.5729
Gut microbiota abundance (genus Parabacteroides id.954)	rs4236095	A	G	23.5382	-0.0761961	0.0157042	1.93143e-06	0.013	0.1117	0.9071
Gut microbiota abundance (genus Parabacteroides id.954)	rs60884758	C	T	24.3972	-0.0702667	0.0142249	5.7069e-07	0.0372	0.088	0.6726
Gut microbiota abundance (genus Parabacteroides id.954)	rs6657302	T	C	21.4765	-0.10452	0.0225521	9.75708e-06	-0.0945	0.1384	0.4946
Gut microbiota abundance (genus Parabacteroides id.954)	rs7298818	C	T	19.5709	0.0888832	0.0200902	8.53631e-06	-0.102	0.1113	0.3593
Gut microbiota abundance (genus Paraprevotella id.962)	rs10842464	C	T	19.3021	0.0758215	0.0172568	6.59721e-06	-0.0252	0.0734	0.730999
Gut microbiota abundance (genus Paraprevotella id.962)	rs140997932	T	C	21.0155	-0.162376	0.0354178	2.1112e-06	0.0724	0.1483	0.6257
Gut microbiota abundance (genus Paraprevotella id.962)	rs145020347	A	G	22.5762	-0.12465	0.0262323	4.03005e-06	0.1012	0.0951	0.2877
Gut microbiota abundance (genus Paraprevotella id.962)	rs17109926	A	G	20.9001	-0.0988335	0.0216172	6.75274e-06	0.0717	0.0757	0.3432
Gut microbiota abundance (genus Paraprevotella id.962)	rs17785622	A	G	22.3823	0.248065	0.0524304	1.92659e-06	-0.234	0.1769	0.186
Gut microbiota abundance (genus Paraprevotella id.962)	rs2081023	A	G	26.8507	-0.122561	0.0236507	2.63797e-07	0.0248	0.0964	0.7969
Gut microbiota abundance (genus Paraprevotella id.962)	rs3008582	T	C	21.6402	0.10572	0.0227246	4.35993e-06	-0.0439	0.0858	0.6092
Gut microbiota abundance (genus Paraprevotella id.962)	rs3801748	G	A	20.6216	0.0779721	0.0171691	5.20176e-06	-0.0182	0.0699	0.7942
Gut microbiota abundance (genus Paraprevotella id.962)	rs4756632	G	T	22.9555	-0.138905	0.0289897	3.81751e-06	-0.0291	0.1002	0.771699
Gut microbiota abundance (genus Paraprevotella id.962)	rs4767113	C	T	23.0436	0.0882466	0.018382	2.14358e-06	0.103	0.0719	0.1518
Gut microbiota abundance (genus Paraprevotella id.962)	rs7240324	T	G	20.312	-0.10229	0.0226948	5.95895e-06	0.091	0.0783	0.2452
Gut microbiota abundance (genus Paraprevotella id.962)	rs9602779	A	C	23.4593	-0.106692	0.0220264	6.9274e-07	-0.1327	0.0785	0.0908804
Gut microbiota abundance (genus Paraprevotella id.962)	rs9900242	A	G	23.6961	-0.0852967	0.0175212	1.14067e-06	-0.0128	0.0707	0.856
Gut microbiota abundance (genus Parasutterella id.2892)	rs10899911	A	G	23.4257	-0.0717102	0.0148151	1.15271e-06	0.0184	0.0799	0.8177
Gut microbiota abundance (genus Parasutterella id.2892)	rs11715853	G	A	20.5835	-0.0662952	0.0146114	6.22917e-06	-0.0317	0.0739	0.668499
Gut microbiota abundance (genus Parasutterella id.2892)	rs2090816	C	A	22.4909	-0.0840967	0.0177315	2.89714e-06	-0.1109	0.0877	0.2061
Gut microbiota abundance (genus Parasutterella id.2892)	rs35055552	T	C	21.6502	0.109554	0.0235433	3.3485e-06	-0.0854	0.0983	0.385
Gut microbiota abundance (genus Parasutterella id.2892)	rs55877868	A	C	20.9708	-0.104458	0.0228089	2.87071e-06	0.0452	0.1115	0.685199
Gut microbiota abundance (genus Parasutterella id.2892)	rs62273907	A	G	20.87	0.229468	0.0502262	5.88383e-06	0.0579	0.1341	0.666201
Gut microbiota abundance (genus Parasutterella id.2892)	rs6809952	G	A	20.6031	-0.0684957	0.0150892	8.13355e-06	0.0439	0.0769	0.5681
Gut microbiota abundance (genus Parasutterella id.2892)	rs6828768	C	T	23.0481	0.0636852	0.0132645	1.78328e-06	-0.1564	0.0673	0.02026
Gut microbiota abundance (genus Parasutterella id.2892)	rs7303158	C	T	23.2109	0.0646859	0.0134256	1.32776e-06	0.0736	0.0676	0.2764
Gut microbiota abundance (genus Parasutterella id.2892)	rs7311004	C	T	20.4821	0.0617522	0.0136438	5.92052e-06	0.1691	0.0679	0.01268
Gut microbiota abundance (genus Parasutterella id.2892)	rs7572229	A	G	24.925	-0.066273	0.0132736	6.31699e-07	0.0492	0.0674	0.4651
Gut microbiota abundance (genus Parasutterella id.2892)	rs78383039	T	C	24.2469	-0.146315	0.0297119	1.57438e-06	0.2166	0.1704	0.2036
Gut microbiota abundance (genus Parasutterella id.2892)	rs8039785	G	T	21.6121	-0.0618345	0.0133	3.62093e-06	-0.0475	0.0672	0.4798
Gut microbiota abundance (genus Parasutterella id.2892)	rs823424	G	A	20.6584	-0.0713448	0.0156958	4.95291e-06	-0.0207	0.0774	0.789
Gut microbiota abundance (genus Peptococcus id.2037)	rs10031059	C	T	28.78	0.121167	0.0225844	1.23637e-07	0.0583	0.079	0.4608
Gut microbiota abundance (genus Peptococcus id.2037)	rs11001941	G	A	24.8698	-0.195611	0.0392217	1.32859e-06	0.0845	0.1195	0.4795
Gut microbiota abundance (genus Peptococcus id.2037)	rs12069354	C	T	19.5082	0.16763	0.0379501	9.28346e-06	0.0262	0.1387	0.8499
Gut microbiota abundance (genus Peptococcus id.2037)	rs2054133	A	G	22.6025	-0.0895433	0.0188332	2.14166e-06	0.0591	0.0706	0.4023
Gut microbiota abundance (genus Peptococcus id.2037)	rs36121075	A	G	21.0914	-0.14067	0.030628	6.98715e-06	0.0281	0.0903	0.7552
Gut microbiota abundance (genus Peptococcus id.2037)	rs413827	G	A	21.5338	0.110229	0.0237523	3.30088e-06	0.0564	0.0788	0.4739
Gut microbiota abundance (genus Peptococcus id.2037)	rs5770862	T	C	20.6151	0.162018	0.0356813	3.21959e-06	0.1623	0.1155	0.1599
Gut microbiota abundance (genus Peptococcus id.2037)	rs6918730	A	G	21.8063	-0.135311	0.0289742	1.14731e-06	0.1407	0.1408	0.3179
Gut microbiota abundance (genus Peptococcus id.2037)	rs7033353	G	T	22.5222	-0.090152	0.018995	2.21958e-06	-0.0523	0.0674	0.4374
Gut microbiota abundance (genus Peptococcus id.2037)	rs72850165	T	C	19.9825	-0.134304	0.0300423	5.74156e-06	0.1267	0.1262	0.3155
Gut microbiota abundance (genus Peptococcus id.2037)	rs74592222	G	A	20.732	0.137957	0.0302965	8.55342e-06	0.008	0.1053	0.9398
Gut microbiota abundance (genus Peptococcus id.2037)	rs77681628	C	T	26.7408	0.200307	0.0387328	2.68838e-07	0.0229	0.1234	0.8529
Gut microbiota abundance (genus Phascolarctobacterium id.2168)	rs11929846	T	C	19.4764	-0.0697199	0.0157969	8.88423e-06	-0.1721	0.0819	0.0355697
Gut microbiota abundance (genus Phascolarctobacterium id.2168)	rs12618201	A	G	21.5534	0.0641657	0.0138202	3.37699e-06	-0.0646	0.0677	0.3404
Gut microbiota abundance (genus Phascolarctobacterium id.2168)	rs1264476	G	T	21.354	-0.0767335	0.0166041	4.29566e-06	-0.035	0.0863	0.685001
Gut microbiota abundance (genus Phascolarctobacterium id.2168)	rs56069061	G	A	23.2758	-0.111306	0.0230694	1.87176e-06	-0.1433	0.1355	0.2902
Gut microbiota abundance (genus Phascolarctobacterium id.2168)	rs56157888	A	C	24.2285	0.0954864	0.0193976	1.08505e-06	-0.0466	0.0815	0.5674
Gut microbiota abundance (genus Phascolarctobacterium id.2168)	rs74540770	G	A	21.8919	-0.121014	0.0258621	3.60272e-06	0.0939	0.1247	0.4513
Gut microbiota abundance (genus Phascolarctobacterium id.2168)	rs75882962	T	C	25.8316	0.0968661	0.0190575	3.18985e-07	0.1163	0.1013	0.251
Gut microbiota abundance (genus Phascolarctobacterium id.2168)	rs7982713	G	A	19.8366	0.0726921	0.0163201	9.72165e-06	0.0344	0.0753	0.6477
Gut microbiota abundance (genus Prevotella7 id.11182)	rs118038478	A	G	19.236	0.205676	0.0468917	7.85416e-06	0.1763	0.1324	0.1829
Gut microbiota abundance (genus Prevotella7 id.11182)	rs12124567	A	G	19.4449	-0.121281	0.0275017	9.48986e-06	-0.0729	0.0847	0.3896
Gut microbiota abundance (genus Prevotella7 id.11182)	rs12195431	T	C	19.7384	0.196528	0.0442322	8.72811e-06	-0.0973	0.1145	0.3954
Gut microbiota abundance (genus Prevotella7 id.11182)	rs2240542	C	T	21.3095	0.12085	0.0261776	4.8415e-06	0.1124	0.0763	0.1405
Gut microbiota abundance (genus Prevotella7 id.11182)	rs2918132	T	C	20.2245	0.114648	0.0254916	6.42407e-06	0.0091	0.0699	0.8966
Gut microbiota abundance (genus Prevotella7 id.11182)	rs430270	A	C	21.9413	0.139155	0.0297055	2.86847e-06	-0.0763	0.0861	0.3754
Gut microbiota abundance (genus Prevotella7 id.11182)	rs57404562	C	A	24.1986	0.155486	0.0316057	6.2157e-07	0.2735	0.1005	0.00646994
Gut microbiota abundance (genus Prevotella7 id.11182)	rs79263163	A	C	20.8885	-0.143982	0.031501	7.51052e-06	-0.0848	0.0838	0.3115
Gut microbiota abundance (genus Prevotella7 id.11182)	rs9426434	T	C	19.7098	-0.123657	0.0278514	9.71717e-06	-0.0024	0.0711	0.9733
Gut microbiota abundance (genus Prevotella7 id.11182)	rs9608249	A	G	22.1272	-0.158213	0.0336317	2.06685e-06	0.1628	0.107	0.1283
Gut microbiota abundance (genus Prevotella7 id.11182)	rs9959718	G	A	23.3301	0.133012	0.0275361	1.9006e-06	-0.0599	0.0837	0.4741
Gut microbiota abundance (genus Prevotella9 id.11183)	rs111509883	T	C	24.2313	0.171131	0.0347624	1.24388e-06	-0.0828	0.1088	0.4462
Gut microbiota abundance (genus Prevotella9 id.11183)	rs11685699	C	T	22.8546	-0.141357	0.0295665	2.02554e-06	-0.0445	0.1272	0.726501
Gut microbiota abundance (genus Prevotella9 id.11183)	rs117271932	A	G	22.3232	0.208089	0.0440393	2.81722e-06	0.0412	0.1451	0.776401
Gut microbiota abundance (genus Prevotella9 id.11183)	rs12648235	T	C	19.5622	0.0785902	0.0177676	7.39078e-06	-0.0521	0.0799	0.5145
Gut microbiota abundance (genus Prevotella9 id.11183)	rs1304512	G	A	21.0752	0.0761593	0.0165885	5.29078e-06	0.0596	0.0758	0.4318
Gut microbiota abundance (genus Prevotella9 id.11183)	rs2104588	C	T	19.713	-0.105558	0.023773	8.1298e-06	-0.2014	0.1456	0.1668
Gut microbiota abundance (genus Prevotella9 id.11183)	rs2495052	A	G	19.8021	0.0838978	0.0188523	8.9714e-06	-0.0341	0.0948	0.7193
Gut microbiota abundance (genus Prevotella9 id.11183)	rs2683313	G	A	22.8398	0.0724576	0.0151603	1.68896e-06	-0.0107	0.0725	0.883
Gut microbiota abundance (genus Prevotella9 id.11183)	rs4968431	G	T	19.7129	0.0640113	0.0144162	8.5844e-06	-0.1399	0.0704	0.0469602
Gut microbiota abundance (genus Prevotella9 id.11183)	rs7237249	C	T	20.4551	-0.0823764	0.0182126	8.93305e-06	-0.0044	0.0861	0.9596
Gut microbiota abundance (genus Prevotella9 id.11183)	rs72815774	T	C	20.0885	-0.176186	0.0393068	8.78294e-06	-0.0736	0.1495	0.6227
Gut microbiota abundance (genus Prevotella9 id.11183)	rs746764	T	C	22.4541	-0.0915771	0.0193245	2.04e-06	-0.1328	0.0823	0.1066
Gut microbiota abundance (genus Prevotella9 id.11183)	rs7976209	T	C	19.3485	-0.0870786	0.0197951	7.2835e-06	-0.1077	0.093	0.2469
Gut microbiota abundance (genus Prevotella9 id.11183)	rs9428102	A	G	19.565	-0.0778845	0.0176068	4.61732e-06	0.0496	0.0815	0.543
Gut microbiota abundance (genus Prevotella9 id.11183)	rs9613013	G	A	20.49	0.0917591	0.0202697	6.10408e-06	0.0304	0.1031	0.7681
Gut microbiota abundance (genus Rikenellaceae RC9 gut group id.11191)	rs12501673	A	G	19.6955	0.116395	0.0262253	6.28985e-06	-0.0749	0.076	0.3243
Gut microbiota abundance (genus Rikenellaceae RC9 gut group id.11191)	rs17032291	T	C	21.2029	-0.169579	0.0368251	6.60998e-06	-0.0926	0.1021	0.3645
Gut microbiota abundance (genus Rikenellaceae RC9 gut group id.11191)	rs17582787	A	G	21.5305	-0.157739	0.0339924	3.55378e-06	0.1511	0.0903	0.0943496
Gut microbiota abundance (genus Rikenellaceae RC9 gut group id.11191)	rs2074881	T	C	19.2801	-0.142236	0.032391	9.44778e-06	-0.1098	0.1	0.2719
Gut microbiota abundance (genus Rikenellaceae RC9 gut group id.11191)	rs2900503	T	G	27.825	0.172329	0.0326671	1.55282e-07	-0.0298	0.0913	0.744099
Gut microbiota abundance (genus Rikenellaceae RC9 gut group id.11191)	rs2998141	C	T	21.6408	0.136346	0.0293073	4.42374e-06	0.1204	0.0796	0.1307
Gut microbiota abundance (genus Rikenellaceae RC9 gut group id.11191)	rs4270579	A	G	18.9578	0.118021	0.0271041	5.45645e-06	-0.0366	0.0722	0.6125
Gut microbiota abundance (genus Rikenellaceae RC9 gut group id.11191)	rs4717843	G	T	20.9893	-0.119376	0.0260548	4.71726e-06	-0.0523	0.0678	0.4404
Gut microbiota abundance (genus Rikenellaceae RC9 gut group id.11191)	rs7712231	A	G	19.8832	0.156284	0.0350462	7.9704e-06	0.0936	0.0993	0.346
Gut microbiota abundance (genus Rikenellaceae RC9 gut group id.11191)	rs80309088	G	A	20.603	0.17405	0.0383423	4.55638e-06	0.0199	0.1038	0.8476
Gut microbiota abundance (genus Rikenellaceae RC9 gut group id.11191)	rs9887954	G	A	21.2691	-0.114849	0.0249013	4.80806e-06	0.0834	0.0687	0.2247
Gut microbiota abundance (genus Romboutsia id.11347)	rs10279978	A	G	23.746	-0.0622202	0.0127675	1.17009e-06	-0.0148	0.0726	0.8382
Gut microbiota abundance (genus Romboutsia id.11347)	rs11221428	T	C	21.0856	-0.0726779	0.0158263	6.48649e-06	0.0131	0.0801	0.87
Gut microbiota abundance (genus Romboutsia id.11347)	rs16843578	C	T	19.7821	-0.0875276	0.0196779	5.08124e-06	-0.0932	0.1511	0.5374
Gut microbiota abundance (genus Romboutsia id.11347)	rs28603357	T	C	20.4902	-0.214911	0.0474739	8.52236e-06	-0.123	0.2393	0.6071
Gut microbiota abundance (genus Romboutsia id.11347)	rs34302036	G	A	20.7344	-0.0550261	0.0120835	5.87665e-06	0.0544	0.0682	0.4248
Gut microbiota abundance (genus Romboutsia id.11347)	rs61841503	G	A	29.347	0.092888	0.0171454	3.99595e-08	0.0181	0.1002	0.8566
Gut microbiota abundance (genus Romboutsia id.11347)	rs62504452	A	G	20.5415	-0.0710048	0.0156654	4.65833e-06	-0.0606	0.0969	0.5318
Gut microbiota abundance (genus Romboutsia id.11347)	rs7109293	A	G	19.9548	0.0919112	0.0205738	6.98361e-06	0.0004	0.1053	0.9973
Gut microbiota abundance (genus Romboutsia id.11347)	rs75200530	T	G	20.4969	-0.190644	0.0421065	5.06559e-06	-0.1271	0.1993	0.5235
Gut microbiota abundance (genus Romboutsia id.11347)	rs75987356	G	A	21.3441	-0.129578	0.0280454	6.70795e-06	0.0416	0.1271	0.743599
Gut microbiota abundance (genus Romboutsia id.11347)	rs77702691	A	G	20.4901	-0.094406	0.0208544	7.3697e-06	0.1385	0.1185	0.2423
Gut microbiota abundance (genus Romboutsia id.11347)	rs9389266	T	G	19.8186	0.0722815	0.0162353	9.38469e-06	-0.0818	0.0884	0.355
Gut microbiota abundance (genus Romboutsia id.11347)	rs9567264	C	T	20.6936	0.0580018	0.0127495	5.75692e-06	0.062	0.0712	0.3841
Gut microbiota abundance (genus Roseburia id.2012)	rs12740451	T	C	20.6177	0.0697527	0.0153607	7.3426e-06	0.0953	0.0985	0.3333
Gut microbiota abundance (genus Roseburia id.2012)	rs16910295	T	C	21.8836	-0.0980434	0.020957	2.91112e-06	0.0288	0.1485	0.8463
Gut microbiota abundance (genus Roseburia id.2012)	rs2160994	C	T	23.9657	-0.0550687	0.0112481	9.6984e-07	-0.0616	0.0711	0.3866
Gut microbiota abundance (genus Roseburia id.2012)	rs2943022	T	C	21.3883	0.0493786	0.0106763	4.11405e-06	0.0069	0.0683	0.9199
Gut microbiota abundance (genus Roseburia id.2012)	rs302266	T	C	20.1889	-0.0777312	0.0172985	8.12587e-06	0.0811	0.1009	0.4216
Gut microbiota abundance (genus Roseburia id.2012)	rs329182	T	C	20.3857	0.0690327	0.0152884	5.90147e-06	-0.0712	0.0917	0.4373
Gut microbiota abundance (genus Roseburia id.2012)	rs55858165	A	C	19.598	0.179284	0.0404954	9.98964e-06	-0.1564	0.1782	0.3801
Gut microbiota abundance (genus Roseburia id.2012)	rs57466170	C	T	18.6643	0.0741405	0.0171601	8.30099e-06	-0.2012	0.1275	0.1145
Gut microbiota abundance (genus Roseburia id.2012)	rs6445851	A	G	21.1408	0.0497336	0.0108158	3.5272e-06	0.0131	0.0693	0.8507
Gut microbiota abundance (genus Roseburia id.2012)	rs6930661	C	T	22.0047	-0.0961587	0.0204975	2.47942e-06	-0.0018	0.1414	0.9897
Gut microbiota abundance (genus Roseburia id.2012)	rs75326254	C	T	20.5305	-0.104628	0.0230897	7.50205e-06	0.1628	0.1433	0.256
Gut microbiota abundance (genus Roseburia id.2012)	rs78753150	A	C	20.4764	0.0968739	0.0214067	9.98321e-06	0.0673	0.1122	0.5485
Gut microbiota abundance (genus Roseburia id.2012)	rs9300744	C	T	21.7295	-0.0588452	0.0126228	4.75116e-06	0.1106	0.0878	0.2077
Gut microbiota abundance (genus Ruminiclostridium5 id.11355)	rs10827477	A	G	22.5893	-0.0547387	0.0115163	2.1918e-06	0.0164	0.0705	0.8159
Gut microbiota abundance (genus Ruminiclostridium5 id.11355)	rs113753996	T	C	22.1253	0.0820689	0.0174463	3.98896e-06	-0.0523	0.087	0.5482
Gut microbiota abundance (genus Ruminiclostridium5 id.11355)	rs1223978	C	T	20.0007	-0.0484169	0.0108254	8.16188e-06	-0.0772	0.0678	0.2553
Gut microbiota abundance (genus Ruminiclostridium5 id.11355)	rs1492620	T	C	21.268	-0.0830505	0.0180073	3.52574e-06	-0.0703	0.1007	0.4852
Gut microbiota abundance (genus Ruminiclostridium5 id.11355)	rs2482038	C	A	22.7607	0.0518991	0.0108777	1.70314e-06	0.043	0.0686	0.5301
Gut microbiota abundance (genus Ruminiclostridium5 id.11355)	rs2791343	T	C	20.8074	0.051717	0.0113369	5.53962e-06	0.0403	0.0686	0.5575
Gut microbiota abundance (genus Ruminiclostridium5 id.11355)	rs2833828	G	A	20.2851	0.0489617	0.0108702	6.81648e-06	0.0575	0.0685	0.4012
Gut microbiota abundance (genus Ruminiclostridium5 id.11355)	rs4955951	A	G	18.5236	-0.0713749	0.0165826	9.9552e-06	0.013	0.1045	0.901
Gut microbiota abundance (genus Ruminiclostridium5 id.11355)	rs6121460	G	A	21.9309	0.0932955	0.0199206	2.64107e-06	0.2722	0.1242	0.0284197
Gut microbiota abundance (genus Ruminiclostridium5 id.11355)	rs79968837	A	G	24.1145	-0.0950311	0.0193507	1.14623e-06	-0.3208	0.1521	0.0349599
Gut microbiota abundance (genus Ruminiclostridium5 id.11355)	rs8053158	G	A	21.6482	0.0740543	0.0159151	5.89807e-06	-0.0468	0.1043	0.653699
Gut microbiota abundance (genus Ruminiclostridium6 id.11356)	rs10829821	T	C	20.4031	-0.097606	0.0216072	3.47144e-06	-0.0803	0.1172	0.4932
Gut microbiota abundance (genus Ruminiclostridium6 id.11356)	rs116969552	A	G	19.6112	-0.166823	0.0376681	9.15946e-06	0.1089	0.2018	0.589599
Gut microbiota abundance (genus Ruminiclostridium6 id.11356)	rs11992182	A	C	20.5654	0.0625299	0.0137876	4.64836e-06	0.0678	0.0807	0.4004
Gut microbiota abundance (genus Ruminiclostridium6 id.11356)	rs2548459	C	T	20.4285	0.0554866	0.0122755	6.40206e-06	0.1086	0.0683	0.1121
Gut microbiota abundance (genus Ruminiclostridium6 id.11356)	rs35362464	C	A	18.9537	0.0720077	0.0165387	8.99146e-06	-0.1297	0.0971	0.182
Gut microbiota abundance (genus Ruminiclostridium6 id.11356)	rs61060922	T	G	24.3763	0.15913	0.0322283	1.08648e-06	-0.1019	0.1863	0.5847
Gut microbiota abundance (genus Ruminiclostridium6 id.11356)	rs663262	C	T	18.8692	0.13498	0.0310715	3.39414e-06	0.0606	0.188	0.7473
Gut microbiota abundance (genus Ruminiclostridium6 id.11356)	rs67479537	T	C	20.1801	0.118994	0.026487	9.30208e-06	0.0618	0.1583	0.696299
Gut microbiota abundance (genus Ruminiclostridium6 id.11356)	rs71414120	T	G	24.4283	0.200894	0.0406434	1.07696e-06	0.1464	0.1544	0.3428
Gut microbiota abundance (genus Ruminiclostridium6 id.11356)	rs72991535	T	G	21.1022	0.135604	0.0295174	4.9537e-06	0.1134	0.1843	0.5385
Gut microbiota abundance (genus Ruminiclostridium6 id.11356)	rs73176030	T	C	19.7253	0.058665	0.013208	7.28887e-06	-0.1195	0.0756	0.1137
Gut microbiota abundance (genus Ruminiclostridium6 id.11356)	rs77193512	A	G	23.1215	0.0736533	0.0153163	1.29587e-06	-0.0549	0.078	0.4815
Gut microbiota abundance (genus Ruminiclostridium6 id.11356)	rs792058	G	A	19.5241	0.0554234	0.0125423	8.57946e-06	-0.0561	0.0683	0.4115
Gut microbiota abundance (genus Ruminiclostridium6 id.11356)	rs79968172	G	A	22.8241	0.11614	0.0243083	1.66054e-06	-0.0799	0.1427	0.5756
Gut microbiota abundance (genus Ruminiclostridium6 id.11356)	rs9555756	A	C	20.7094	-0.0804138	0.0176692	7.10133e-06	-0.03	0.121	0.8044
Gut microbiota abundance (genus Ruminiclostridium9 id.11357)	rs12040548	G	T	21.73	0.0570422	0.0122359	3.14869e-06	-0.0921	0.0756	0.2232
Gut microbiota abundance (genus Ruminiclostridium9 id.11357)	rs6082461	C	A	20.0353	-0.0586425	0.0131004	4.86598e-06	0.0342	0.0833	0.6814
Gut microbiota abundance (genus Ruminiclostridium9 id.11357)	rs7137760	C	T	20.5007	0.050797	0.0112182	7.06903e-06	-0.0029	0.0676	0.9659
Gut microbiota abundance (genus Ruminiclostridium9 id.11357)	rs74303178	T	C	19.9472	0.0532742	0.0119274	7.91571e-06	-0.0703	0.0725	0.3318
Gut microbiota abundance (genus Ruminiclostridium9 id.11357)	rs78191726	T	C	20.2074	0.0944998	0.0210206	7.58281e-06	0.0512	0.1293	0.691899
Gut microbiota abundance (genus Ruminiclostridium9 id.11357)	rs918449	G	A	23.2543	0.0950908	0.0197177	2.55994e-06	0.0541	0.1302	0.6775
Gut microbiota abundance (genus Ruminiclostridium9 id.11357)	rs9522712	T	C	20.3928	0.0699728	0.0154939	4.65961e-06	0.0133	0.0949	0.8888
Gut microbiota abundance (genus Ruminiclostridium9 id.11357)	rs9809789	C	T	20.1867	-0.0717454	0.0159673	8.71967e-06	0.0997	0.0875	0.2545
Gut microbiota abundance (genus Ruminococcaceae NK4A214 group id.11358)	rs11241747	T	C	19.7777	-0.0533858	0.0120035	6.58977e-06	-0.04	0.0741	0.588901
Gut microbiota abundance (genus Ruminococcaceae NK4A214 group id.11358)	rs11586410	G	A	25.8113	-0.0863422	0.0169937	3.66277e-07	-0.0617	0.0936	0.5096
Gut microbiota abundance (genus Ruminococcaceae NK4A214 group id.11358)	rs12642039	C	T	21.449	0.0553003	0.0119397	3.43005e-06	-0.0207	0.0701	0.768
Gut microbiota abundance (genus Ruminococcaceae NK4A214 group id.11358)	rs12731	A	G	21.0325	-0.0527684	0.0115053	4.87237e-06	0.0173	0.0694	0.8033
Gut microbiota abundance (genus Ruminococcaceae NK4A214 group id.11358)	rs13087692	G	T	20.8151	-0.0574623	0.012594	8.69221e-06	-0.1215	0.0735	0.0983309
Gut microbiota abundance (genus Ruminococcaceae NK4A214 group id.11358)	rs136761	A	G	24.3087	0.0587521	0.0119155	8.15192e-07	0.0261	0.0701	0.7099
Gut microbiota abundance (genus Ruminococcaceae NK4A214 group id.11358)	rs147475196	A	G	20.5319	-0.133769	0.0295196	4.72498e-06	0.1111	0.11	0.3125
Gut microbiota abundance (genus Ruminococcaceae NK4A214 group id.11358)	rs35559912	T	C	20.6262	-0.0925071	0.0203674	4.89024e-06	-0.1533	0.1039	0.1402
Gut microbiota abundance (genus Ruminococcaceae NK4A214 group id.11358)	rs4814689	C	T	22.0329	-0.1083	0.0230708	4.55187e-06	-0.0147	0.1625	0.9281
Gut microbiota abundance (genus Ruminococcaceae NK4A214 group id.11358)	rs5994253	A	G	26.4896	-0.0811302	0.0157621	2.35185e-07	0.018	0.0966	0.8518
Gut microbiota abundance (genus Ruminococcaceae NK4A214 group id.11358)	rs62027366	T	C	19.9952	0.0615389	0.0137612	6.58461e-06	-0.0116	0.0841	0.8903
Gut microbiota abundance (genus Ruminococcaceae NK4A214 group id.11358)	rs6681678	T	C	17.4191	0.100174	0.024	9.0494e-06	0.2778	0.1873	0.138
Gut microbiota abundance (genus Ruminococcaceae NK4A214 group id.11358)	rs7573569	T	C	21.2617	0.107739	0.0233638	3.23139e-06	-0.0528	0.1401	0.7062
Gut microbiota abundance (genus Ruminococcaceae UCG002 id.11360)	rs10916131	C	T	22.3175	-0.069333	0.0146753	2.87495e-06	0.0854	0.0914	0.3501
Gut microbiota abundance (genus Ruminococcaceae UCG002 id.11360)	rs10927423	C	A	23.3366	-0.0713617	0.0147712	8.49513e-07	-0.2121	0.0879	0.0158201
Gut microbiota abundance (genus Ruminococcaceae UCG002 id.11360)	rs10964441	G	A	18.68	-0.14906	0.034486	7.45109e-06	-0.0346	0.1103	0.753701
Gut microbiota abundance (genus Ruminococcaceae UCG002 id.11360)	rs113147300	A	G	21.2373	-0.075842	0.0164562	7.69148e-06	-0.0249	0.0979	0.7994
Gut microbiota abundance (genus Ruminococcaceae UCG002 id.11360)	rs11607472	A	G	19.5774	-0.0780229	0.0176325	7.18671e-06	0.1199	0.134	0.3707
Gut microbiota abundance (genus Ruminococcaceae UCG002 id.11360)	rs116974815	C	A	22.8868	-0.189731	0.0396566	2.02516e-06	0.2465	0.1345	0.0669006
Gut microbiota abundance (genus Ruminococcaceae UCG002 id.11360)	rs11750293	G	T	23.0245	-0.0578304	0.0120512	1.76137e-06	0.0031	0.0699	0.9649
Gut microbiota abundance (genus Ruminococcaceae UCG002 id.11360)	rs12463378	A	G	21.691	-0.0522061	0.0112086	2.95522e-06	0.0644	0.0733	0.3801
Gut microbiota abundance (genus Ruminococcaceae UCG002 id.11360)	rs15256	C	T	18.9249	0.0732376	0.016834	9.45649e-06	0.0977	0.104	0.3473
Gut microbiota abundance (genus Ruminococcaceae UCG002 id.11360)	rs55793120	T	C	25.1155	0.137396	0.027414	4.80673e-07	-0.255	0.1418	0.0720792
Gut microbiota abundance (genus Ruminococcaceae UCG002 id.11360)	rs56030423	G	A	20.6369	-0.0982874	0.0216344	6.30391e-06	0.1138	0.1312	0.3856
Gut microbiota abundance (genus Ruminococcaceae UCG002 id.11360)	rs57079348	T	G	19.6294	-0.0765729	0.0172819	7.21822e-06	0.2862	0.1447	0.0479502
Gut microbiota abundance (genus Ruminococcaceae UCG002 id.11360)	rs6542556	G	A	19.9696	-0.050974	0.011406	7.86122e-06	0.0856	0.0693	0.2168
Gut microbiota abundance (genus Ruminococcaceae UCG002 id.11360)	rs6793778	T	C	19.8928	0.0558706	0.0125258	9.81296e-06	-0.1543	0.0767	0.0443997
Gut microbiota abundance (genus Ruminococcaceae UCG002 id.11360)	rs7120052	A	C	21.2515	0.0624796	0.0135523	1.96897e-06	0.0829	0.0858	0.3341
Gut microbiota abundance (genus Ruminococcaceae UCG002 id.11360)	rs7155595	C	A	23.7308	0.0569929	0.0116986	1.14932e-06	-0.002	0.0734	0.9788
Gut microbiota abundance (genus Ruminococcaceae UCG002 id.11360)	rs7249614	G	A	19.7746	0.0492778	0.0110807	9.07382e-06	-0.0306	0.0694	0.6593
Gut microbiota abundance (genus Ruminococcaceae UCG002 id.11360)	rs7342369	A	C	20.6916	0.0527803	0.0116023	5.66122e-06	-0.0686	0.0776	0.3762
Gut microbiota abundance (genus Ruminococcaceae UCG002 id.11360)	rs76847269	A	G	21.0741	0.163508	0.0356151	5.1719e-06	-0.1505	0.2104	0.4743
Gut microbiota abundance (genus Ruminococcaceae UCG002 id.11360)	rs77564310	A	C	25.6264	-0.0713093	0.0140855	3.28617e-07	-0.0279	0.0833	0.737199
Gut microbiota abundance (genus Ruminococcaceae UCG002 id.11360)	rs79016051	C	T	21.9608	-0.0887747	0.0189424	2.33744e-06	-0.0842	0.1002	0.4009
Gut microbiota abundance (genus Ruminococcaceae UCG002 id.11360)	rs882348	A	G	20.0544	-0.0799946	0.0178618	5.44854e-06	0.1356	0.1045	0.1943
Gut microbiota abundance (genus Ruminococcaceae UCG003 id.11361)	rs10490280	C	T	21.9914	-0.0672094	0.0143309	4.15547e-06	0.0912	0.086	0.2888
Gut microbiota abundance (genus Ruminococcaceae UCG003 id.11361)	rs11243416	T	C	23.434	-0.0925653	0.0191203	1.66882e-06	-0.0169	0.1332	0.8992
Gut microbiota abundance (genus Ruminococcaceae UCG003 id.11361)	rs11613919	G	T	21.8305	0.0727604	0.0155716	1.6251e-06	-0.0936	0.0812	0.2488
Gut microbiota abundance (genus Ruminococcaceae UCG003 id.11361)	rs16959793	A	C	22.689	-0.062527	0.0131259	2.21707e-06	-0.0159	0.0684	0.8163
Gut microbiota abundance (genus Ruminococcaceae UCG003 id.11361)	rs2523124	C	T	20.4653	0.0546625	0.0120823	5.78376e-06	-0.0162	0.0686	0.8129
Gut microbiota abundance (genus Ruminococcaceae UCG003 id.11361)	rs3013089	G	A	20.9954	-0.0551473	0.0120346	4.38137e-06	-0.0623	0.0695	0.3702
Gut microbiota abundance (genus Ruminococcaceae UCG003 id.11361)	rs4452755	A	C	22.1693	-0.0634463	0.0134741	3.29337e-06	-0.0219	0.0714	0.759
Gut microbiota abundance (genus Ruminococcaceae UCG003 id.11361)	rs4532474	G	A	20.3638	0.0769231	0.017045	4.82125e-06	-0.0376	0.0913	0.6807
Gut microbiota abundance (genus Ruminococcaceae UCG003 id.11361)	rs646327	G	A	24.5635	0.0586696	0.0118369	7.83177e-07	0.1114	0.0684	0.103
Gut microbiota abundance (genus Ruminococcaceae UCG003 id.11361)	rs6759615	A	G	26.2202	0.102523	0.0200204	7.86231e-07	0.0286	0.1127	0.8
Gut microbiota abundance (genus Ruminococcaceae UCG003 id.11361)	rs73341549	T	C	28.3894	-0.169857	0.0318768	1.50952e-07	0.2652	0.1442	0.06584
Gut microbiota abundance (genus Ruminococcaceae UCG003 id.11361)	rs78720113	A	G	21.3534	-0.115348	0.0249601	7.59259e-06	-0.0036	0.1259	0.9771
Gut microbiota abundance (genus Ruminococcaceae UCG004 id.11362)	rs10976229	T	G	20.0074	0.095976	0.0214554	7.04482e-06	0.2834	0.1004	0.00476596
Gut microbiota abundance (genus Ruminococcaceae UCG004 id.11362)	rs11961899	G	A	19.2347	-0.0707825	0.0161381	9.18015e-06	0.0754	0.0748	0.3134
Gut microbiota abundance (genus Ruminococcaceae UCG004 id.11362)	rs12125734	G	T	27.083	0.133972	0.0257416	2.09426e-07	0.2044	0.1164	0.0790205
Gut microbiota abundance (genus Ruminococcaceae UCG004 id.11362)	rs2248146	T	C	20.132	0.0689452	0.0153649	8.19993e-06	0.0168	0.0707	0.812
Gut microbiota abundance (genus Ruminococcaceae UCG004 id.11362)	rs3800154	A	C	20.1755	-0.0797959	0.0177639	6.11575e-06	-0.0697	0.0769	0.3648
Gut microbiota abundance (genus Ruminococcaceae UCG004 id.11362)	rs511258	G	A	21.7321	-0.0757474	0.0162475	4.52054e-06	-0.1089	0.0862	0.2062
Gut microbiota abundance (genus Ruminococcaceae UCG004 id.11362)	rs550351	A	C	19.0525	0.078587	0.018003	9.43127e-06	-0.0487	0.068	0.474
Gut microbiota abundance (genus Ruminococcaceae UCG004 id.11362)	rs6769553	A	G	29.1222	0.0849743	0.0157451	7.91061e-08	-0.0278	0.0765	0.716101
Gut microbiota abundance (genus Ruminococcaceae UCG004 id.11362)	rs7569771	A	G	19.8661	-0.075914	0.0170308	8.1197e-06	0.1898	0.0781	0.0150501
Gut microbiota abundance (genus Ruminococcaceae UCG004 id.11362)	rs872501	G	A	20.0286	0.116125	0.025946	5.80805e-06	-0.1379	0.1275	0.2793
Gut microbiota abundance (genus Ruminococcaceae UCG004 id.11362)	rs9818949	T	G	20.7707	-0.0859927	0.0188671	5.38828e-06	0.0323	0.0848	0.703701
Gut microbiota abundance (genus Ruminococcaceae UCG005 id.11363)	rs10873449	C	T	20.6848	-0.0654843	0.0143973	4.11169e-06	-0.0802	0.0853	0.3476
Gut microbiota abundance (genus Ruminococcaceae UCG005 id.11363)	rs10937802	A	G	20.1827	-0.0755811	0.0168226	8.17354e-06	0.0653	0.1037	0.5292
Gut microbiota abundance (genus Ruminococcaceae UCG005 id.11363)	rs10950694	C	T	25.6161	-0.0577628	0.011412	4.29804e-07	0.1319	0.0702	0.0601105
Gut microbiota abundance (genus Ruminococcaceae UCG005 id.11363)	rs114279581	A	G	21.5161	-0.146604	0.0316034	3.21855e-06	-0.053	0.1269	0.6761
Gut microbiota abundance (genus Ruminococcaceae UCG005 id.11363)	rs12288512	A	G	21.3047	0.066635	0.0144356	3.10277e-06	-0.0081	0.0789	0.9182
Gut microbiota abundance (genus Ruminococcaceae UCG005 id.11363)	rs12458218	T	C	21.9606	0.0677322	0.0144525	2.41024e-06	-0.134	0.0874	0.125
Gut microbiota abundance (genus Ruminococcaceae UCG005 id.11363)	rs2893871	G	A	22.4318	-0.073644	0.015548	3.53843e-06	0.0261	0.108	0.8087
Gut microbiota abundance (genus Ruminococcaceae UCG005 id.11363)	rs34781347	G	A	23.8315	0.188685	0.0386484	6.04728e-07	0.3584	0.1313	0.00632995
Gut microbiota abundance (genus Ruminococcaceae UCG005 id.11363)	rs55793120	T	C	18.9029	0.121548	0.0279546	7.37038e-06	-0.255	0.1418	0.0720792
Gut microbiota abundance (genus Ruminococcaceae UCG005 id.11363)	rs72776570	C	A	19.4951	0.087067	0.0197179	5.3571e-06	-0.0835	0.1142	0.4649
Gut microbiota abundance (genus Ruminococcaceae UCG005 id.11363)	rs7449320	C	A	20.9689	0.0599163	0.0130836	4.80773e-06	0.0938	0.0796	0.2389
Gut microbiota abundance (genus Ruminococcaceae UCG005 id.11363)	rs7555878	G	A	21.9278	-0.0586677	0.0125277	2.81022e-06	-0.0709	0.0781	0.364
Gut microbiota abundance (genus Ruminococcaceae UCG005 id.11363)	rs7586445	G	A	19.6543	0.0782349	0.0176458	8.81455e-06	0.0139	0.1	0.8894
Gut microbiota abundance (genus Ruminococcaceae UCG005 id.11363)	rs898577	C	T	18.4105	0.123012	0.0286671	7.46311e-06	-0.0569	0.1457	0.696
Gut microbiota abundance (genus Ruminococcaceae UCG009 id.11366)	rs113006825	T	C	19.9342	-0.0928893	0.0208035	7.97701e-06	0.0279	0.0824	0.7349
Gut microbiota abundance (genus Ruminococcaceae UCG009 id.11366)	rs12508214	C	T	21.0232	-0.0774649	0.0168937	4.75488e-06	0.0918	0.0717	0.2009
Gut microbiota abundance (genus Ruminococcaceae UCG009 id.11366)	rs138460696	A	G	19.4479	0.139274	0.0315794	9.80844e-06	0.0116	0.1284	0.9279
Gut microbiota abundance (genus Ruminococcaceae UCG009 id.11366)	rs1550196	A	G	24.8455	-0.130842	0.0262478	1.13287e-06	0.143	0.1122	0.2024
Gut microbiota abundance (genus Ruminococcaceae UCG009 id.11366)	rs2058609	G	A	21.8337	-0.0816464	0.017472	3.12486e-06	0.1437	0.0752	0.0559796
Gut microbiota abundance (genus Ruminococcaceae UCG009 id.11366)	rs2192926	A	G	21.2874	-0.089048	0.0192989	4.87742e-06	0.0989	0.0715	0.1665
Gut microbiota abundance (genus Ruminococcaceae UCG009 id.11366)	rs4079028	C	T	21.091	0.0915623	0.019936	3.28246e-06	0.1707	0.0786	0.0298999
Gut microbiota abundance (genus Ruminococcaceae UCG009 id.11366)	rs4708333	T	G	23.119	-0.084033	0.0174757	1.56246e-06	0.0472	0.0711	0.507
Gut microbiota abundance (genus Ruminococcaceae UCG009 id.11366)	rs6952765	G	A	19.2667	0.0732099	0.0166777	8.13055e-06	-0.1092	0.0722	0.1307
Gut microbiota abundance (genus Ruminococcaceae UCG009 id.11366)	rs758191	T	G	22.2669	0.17702	0.0375113	9.0099e-06	-0.0432	0.1134	0.7032
Gut microbiota abundance (genus Ruminococcaceae UCG009 id.11366)	rs78410648	A	G	19.0317	0.120989	0.0277317	9.67208e-06	0.0232	0.1079	0.8295
Gut microbiota abundance (genus Ruminococcaceae UCG009 id.11366)	rs9558661	T	C	20.0013	-0.0897823	0.0200739	7.00842e-06	0.0114	0.0843	0.8926
Gut microbiota abundance (genus Ruminococcaceae UCG010 id.11367)	rs12597105	A	G	21.5761	-0.0670855	0.0144415	4.87304e-06	-0.0106	0.086	0.9016
Gut microbiota abundance (genus Ruminococcaceae UCG010 id.11367)	rs2820282	C	A	22.1238	0.0592304	0.0125917	2.85384e-06	0.0046	0.069	0.9468
Gut microbiota abundance (genus Ruminococcaceae UCG010 id.11367)	rs682403	A	G	22.2536	-0.0588161	0.0124671	2.36537e-06	-0.044	0.0672	0.5124
Gut microbiota abundance (genus Ruminococcaceae UCG010 id.11367)	rs6958419	C	T	21.9552	-0.0585718	0.0124994	2.84165e-06	-0.0137	0.0672	0.8387
Gut microbiota abundance (genus Ruminococcaceae UCG010 id.11367)	rs73218807	G	A	20.4037	-0.166211	0.0367938	6.43028e-06	-0.2029	0.123	0.0989692
Gut microbiota abundance (genus Ruminococcaceae UCG010 id.11367)	rs7441445	T	C	20.2643	0.05695	0.0126502	6.8019e-06	0.0691	0.0677	0.3068
Gut microbiota abundance (genus Ruminococcaceae UCG011 id.11368)	rs10274562	C	T	20.5674	0.110917	0.0244556	6.49606e-06	-0.2121	0.0693	0.00219999
Gut microbiota abundance (genus Ruminococcaceae UCG011 id.11368)	rs12636310	G	A	22.1428	0.132725	0.0282037	2.81235e-06	-0.0069	0.0778	0.9294
Gut microbiota abundance (genus Ruminococcaceae UCG011 id.11368)	rs12724320	C	T	23.5211	-0.120881	0.0249229	1.51985e-06	-0.009	0.0692	0.8961
Gut microbiota abundance (genus Ruminococcaceae UCG011 id.11368)	rs1416041	A	C	28.7741	-0.182339	0.0339898	7.04417e-08	-0.0101	0.0831	0.9038
Gut microbiota abundance (genus Ruminococcaceae UCG011 id.11368)	rs2729556	T	C	21.7897	0.109097	0.0233699	3.18676e-06	0.0051	0.0676	0.9401
Gut microbiota abundance (genus Ruminococcaceae UCG011 id.11368)	rs4490371	T	C	20.1687	-0.111816	0.0248963	7.74622e-06	0.0098	0.0686	0.8866
Gut microbiota abundance (genus Ruminococcaceae UCG011 id.11368)	rs79113084	C	T	22.9633	-0.152166	0.0317519	2.06125e-06	-0.0554	0.1105	0.6161
Gut microbiota abundance (genus Ruminococcaceae UCG011 id.11368)	rs9729514	G	A	21.9595	-0.184934	0.0394616	2.36772e-06	0.0473	0.1159	0.6836
Gut microbiota abundance (genus Ruminococcaceae UCG013 id.11370)	rs11581881	C	T	20.8673	0.0661211	0.0144736	4.72585e-06	-0.032	0.0803	0.69
Gut microbiota abundance (genus Ruminococcaceae UCG013 id.11370)	rs12189346	G	A	22.1344	0.0684961	0.014558	1.67954e-06	0.1692	0.0863	0.0500599
Gut microbiota abundance (genus Ruminococcaceae UCG013 id.11370)	rs12336782	T	C	20.4448	-0.0856047	0.0189311	8.603e-06	0.2089	0.1264	0.0982291
Gut microbiota abundance (genus Ruminococcaceae UCG013 id.11370)	rs12485353	G	A	21.5814	-0.0607903	0.0130847	4.19382e-06	0.1142	0.0779	0.1423
Gut microbiota abundance (genus Ruminococcaceae UCG013 id.11370)	rs12781711	C	T	31.1898	-0.0656129	0.0117477	2.553e-08	0.1412	0.0775	0.0685299
Gut microbiota abundance (genus Ruminococcaceae UCG013 id.11370)	rs16918863	A	C	21.5491	0.111491	0.0240157	4.15499e-06	-0.1508	0.1384	0.2761
Gut microbiota abundance (genus Ruminococcaceae UCG013 id.11370)	rs2730183	G	A	19.7678	-0.0488692	0.0109907	8.43782e-06	-0.0246	0.0686	0.719399
Gut microbiota abundance (genus Ruminococcaceae UCG013 id.11370)	rs4385846	T	G	20.6087	-0.0598404	0.0131807	6.46205e-06	-0.0575	0.0855	0.5012
Gut microbiota abundance (genus Ruminococcaceae UCG013 id.11370)	rs75088940	T	C	22.0692	-0.0942968	0.0200712	2.55399e-06	-0.059	0.1321	0.655399
Gut microbiota abundance (genus Ruminococcaceae UCG013 id.11370)	rs76973485	G	T	21.7323	0.194976	0.0418213	3.34981e-06	0.0857	0.1706	0.6153
Gut microbiota abundance (genus Ruminococcaceae UCG013 id.11370)	rs7784330	A	G	19.7708	0.0498329	0.0112066	8.16263e-06	-0.0735	0.0701	0.2946
Gut microbiota abundance (genus Ruminococcaceae UCG013 id.11370)	rs9313055	T	C	20.0863	0.105087	0.023446	9.54707e-06	0.0812	0.1233	0.5104
Gut microbiota abundance (genus Ruminococcaceae UCG014 id.11371)	rs10495392	T	C	19.414	0.082486	0.0187194	9.96323e-06	0.1445	0.129	0.2625
Gut microbiota abundance (genus Ruminococcaceae UCG014 id.11371)	rs10791168	G	A	19.6114	0.0664624	0.0150069	9.7618e-06	-0.0378	0.0876	0.6659
Gut microbiota abundance (genus Ruminococcaceae UCG014 id.11371)	rs10941294	C	T	22.0324	-0.122057	0.0260017	2.39701e-06	-0.2704	0.1493	0.0700293
Gut microbiota abundance (genus Ruminococcaceae UCG014 id.11371)	rs115777838	T	C	23.7274	-0.18835	0.0386643	4.62328e-07	0.2859	0.1071	0.00761097
Gut microbiota abundance (genus Ruminococcaceae UCG014 id.11371)	rs12638134	T	G	23.6988	0.0582548	0.0119657	1.21143e-06	0.0581	0.068	0.393
Gut microbiota abundance (genus Ruminococcaceae UCG014 id.11371)	rs34402072	C	T	19.4283	-0.0688023	0.0156083	9.80438e-06	-0.062	0.0958	0.518
Gut microbiota abundance (genus Ruminococcaceae UCG014 id.11371)	rs56105232	G	A	21.6753	0.139276	0.0299132	2.9128e-06	-0.0699	0.1413	0.621001
Gut microbiota abundance (genus Ruminococcaceae UCG014 id.11371)	rs72809222	T	C	23.0747	0.0671775	0.0139838	2.4119e-06	-0.0591	0.0828	0.475
Gut microbiota abundance (genus Ruminococcaceae UCG014 id.11371)	rs73186226	G	A	21.0082	-0.0993852	0.0216819	6.71754e-06	0.2678	0.1303	0.0397603
Gut microbiota abundance (genus Ruminococcaceae UCG014 id.11371)	rs853612	A	G	19.5822	-0.0528257	0.0119367	9.75461e-06	-0.09	0.0688	0.1909
Gut microbiota abundance (genus Ruminococcaceae UCG014 id.11371)	rs995642	C	T	22.5593	0.060048	0.0126417	1.90222e-06	-0.0106	0.0789	0.8928
Gut microbiota abundance (genus Ruminococcus1 id.11373)	rs10167839	A	G	19.949	0.0519509	0.0116306	8.09245e-06	-0.1977	0.0704	0.00495302
Gut microbiota abundance (genus Ruminococcus1 id.11373)	rs11783695	G	T	20.6857	-0.0734114	0.0161398	4.72683e-06	-0.1119	0.0927	0.2276
Gut microbiota abundance (genus Ruminococcus1 id.11373)	rs17781867	C	T	22.2715	0.0999271	0.0211728	1.96336e-06	-0.0494	0.1335	0.7113
Gut microbiota abundance (genus Ruminococcus1 id.11373)	rs3819978	C	T	19.5539	-0.11504	0.0260137	8.74138e-06	0.0531	0.1261	0.6738
Gut microbiota abundance (genus Ruminococcus1 id.11373)	rs6105066	T	C	20.4438	-0.0607052	0.013425	5.05918e-06	0.0286	0.0758	0.706
Gut microbiota abundance (genus Ruminococcus1 id.11373)	rs6493760	T	C	21.3313	-0.0535262	0.0115885	3.38361e-06	0.008	0.0706	0.9097
Gut microbiota abundance (genus Ruminococcus1 id.11373)	rs7117576	A	G	23.558	0.0829505	0.0170891	6.47978e-07	-0.0364	0.1173	0.7561
Gut microbiota abundance (genus Ruminococcus1 id.11373)	rs7583465	C	T	21.949	0.0527654	0.0112619	2.55611e-06	-0.0197	0.0676	0.770699
Gut microbiota abundance (genus Ruminococcus1 id.11373)	rs78572139	G	A	20.0233	0.125038	0.0279411	5.23106e-06	0.0027	0.1121	0.9805
Gut microbiota abundance (genus Ruminococcus1 id.11373)	rs78613526	G	A	20.7544	0.167497	0.0367639	5.11423e-06	0.2567	0.1559	0.0996391
Gut microbiota abundance (genus Ruminococcus2 id.11374)	rs12406309	A	C	19.7251	-0.063193	0.0142275	9.78949e-06	0.0133	0.0812	0.8698
Gut microbiota abundance (genus Ruminococcus2 id.11374)	rs12986628	T	C	22.5688	-0.0665937	0.0140168	2.142e-06	0.0569	0.0854	0.5053
Gut microbiota abundance (genus Ruminococcus2 id.11374)	rs1819812	G	T	20.7534	0.0842356	0.0184893	5.28433e-06	0.0964	0.1524	0.5273
Gut microbiota abundance (genus Ruminococcus2 id.11374)	rs2368224	T	G	20.7311	0.199648	0.0438453	3.62928e-06	0.1795	0.1558	0.2492
Gut microbiota abundance (genus Ruminococcus2 id.11374)	rs2846589	T	G	20.1216	-0.0522093	0.0116382	7.58892e-06	0.0333	0.069	0.6298
Gut microbiota abundance (genus Ruminococcus2 id.11374)	rs2997412	G	A	21.5912	0.0568439	0.0122325	4.22114e-06	-0.0408	0.0754	0.5883
Gut microbiota abundance (genus Ruminococcus2 id.11374)	rs4400279	A	G	20.6817	0.0546114	0.0120077	5.79923e-06	0.0274	0.0718	0.7032
Gut microbiota abundance (genus Ruminococcus2 id.11374)	rs4799823	C	T	21.086	0.0837001	0.0182263	5.40132e-06	0.138	0.0875	0.1146
Gut microbiota abundance (genus Ruminococcus2 id.11374)	rs55707116	C	A	20.9375	0.0865522	0.0189141	8.0059e-06	-0.0108	0.128	0.9326
Gut microbiota abundance (genus Ruminococcus2 id.11374)	rs58681734	A	G	20.2658	0.0723875	0.0160787	4.18177e-06	-0.0619	0.0827	0.454
Gut microbiota abundance (genus Ruminococcus2 id.11374)	rs61791565	T	C	19.9767	-0.0523503	0.0117119	6.78938e-06	-0.0244	0.0677	0.7186
Gut microbiota abundance (genus Ruminococcus2 id.11374)	rs75140805	T	G	22.49	0.0836825	0.0176445	3.95294e-06	0.0413	0.089	0.6426
Gut microbiota abundance (genus Ruminococcus2 id.11374)	rs7635831	G	A	22.9621	0.0618344	0.0129031	1.98052e-06	-0.0646	0.0702	0.358
Gut microbiota abundance (genus Ruminococcus2 id.11374)	rs7693984	G	A	19.1273	-0.102822	0.0235087	9.42128e-06	-0.0301	0.1627	0.8531
Gut microbiota abundance (genus Ruminococcus2 id.11374)	rs78120384	A	G	24.1852	-0.192815	0.0392045	3.31184e-07	0.0495	0.1165	0.6711
Gut microbiota abundance (genus Ruminococcus gauvreauii group id.11342)	rs10931481	A	G	21.8585	-0.0610096	0.0130484	3.38213e-06	-0.0318	0.0742	0.668099
Gut microbiota abundance (genus Ruminococcus gauvreauii group id.11342)	rs12079579	A	G	20.0311	0.0955324	0.0213436	5.03721e-06	0.008	0.1205	0.9472
Gut microbiota abundance (genus Ruminococcus gauvreauii group id.11342)	rs12539819	C	T	21.1339	0.110654	0.0240684	4.49376e-06	0.1171	0.1365	0.3912
Gut microbiota abundance (genus Ruminococcus gauvreauii group id.11342)	rs1391597	C	T	22.3418	0.0590284	0.0124874	1.85964e-06	-0.0017	0.0688	0.9803
Gut microbiota abundance (genus Ruminococcus gauvreauii group id.11342)	rs2047242	A	G	25.5483	-0.067603	0.0133738	2.46371e-07	0.0876	0.0802	0.2749
Gut microbiota abundance (genus Ruminococcus gauvreauii group id.11342)	rs2105937	G	A	20.607	-0.0580215	0.0127806	5.10352e-06	0.0859	0.0709	0.2252
Gut microbiota abundance (genus Ruminococcus gauvreauii group id.11342)	rs2166943	C	A	21.0743	-0.0566974	0.0123497	5.27716e-06	0.0494	0.0681	0.468
Gut microbiota abundance (genus Ruminococcus gauvreauii group id.11342)	rs289410	A	G	22.1648	0.0654926	0.0139101	2.27463e-06	0.0047	0.075	0.9496
Gut microbiota abundance (genus Ruminococcus gauvreauii group id.11342)	rs431418	G	A	20.3185	0.094737	0.0210157	5.53669e-06	-0.2267	0.1151	0.0488495
Gut microbiota abundance (genus Ruminococcus gauvreauii group id.11342)	rs71386687	T	G	25.7297	0.121037	0.02386	2.90764e-07	-0.1563	0.1068	0.1434
Gut microbiota abundance (genus Ruminococcus gauvreauii group id.11342)	rs73802842	C	A	18.8566	0.0736808	0.0169665	7.48032e-06	-0.1548	0.0791	0.0505103
Gut microbiota abundance (genus Ruminococcus gauvreauii group id.11342)	rs9870933	G	A	24.31	-0.0621643	0.0126072	8.49122e-07	-0.0186	0.0688	0.7872
Gut microbiota abundance (genus Ruminococcus gnavus group id.14376)	rs11597105	A	G	20.9274	0.114673	0.0250653	6.94864e-06	0.0296	0.0846	0.7259
Gut microbiota abundance (genus Ruminococcus gnavus group id.14376)	rs11864644	T	C	19.2945	-0.139804	0.0318253	5.00876e-06	-0.083	0.1059	0.433
Gut microbiota abundance (genus Ruminococcus gnavus group id.14376)	rs12136548	C	T	21.0708	0.0901946	0.0196476	3.09628e-06	0	0.0744	0.9996
Gut microbiota abundance (genus Ruminococcus gnavus group id.14376)	rs12989336	G	A	20.3022	-0.0846861	0.0187936	7.11803e-06	-0.0754	0.075	0.3143
Gut microbiota abundance (genus Ruminococcus gnavus group id.14376)	rs13163520	G	A	29.6568	-0.127377	0.0233883	5.61009e-08	0.0939	0.0868	0.2795
Gut microbiota abundance (genus Ruminococcus gnavus group id.14376)	rs2909242	A	C	24.5849	0.0909965	0.018351	7.40952e-07	0.057	0.0716	0.4256
Gut microbiota abundance (genus Ruminococcus gnavus group id.14376)	rs3124783	G	A	21.6789	0.11599	0.0249099	2.6652e-06	0.0455	0.1003	0.6503
Gut microbiota abundance (genus Ruminococcus gnavus group id.14376)	rs4388134	T	C	19.7659	0.0904997	0.0203544	9.11633e-06	0.0058	0.0753	0.9382
Gut microbiota abundance (genus Ruminococcus gnavus group id.14376)	rs62167033	T	C	21.8575	0.185289	0.0396295	3.49526e-06	-0.049	0.1698	0.7727
Gut microbiota abundance (genus Ruminococcus gnavus group id.14376)	rs78399089	T	C	19.5553	0.144445	0.0326618	6.62995e-06	0.0141	0.1054	0.8936
Gut microbiota abundance (genus Ruminococcus gnavus group id.14376)	rs934940	A	C	20.9311	-0.105045	0.0229588	2.73703e-06	-0.0236	0.099	0.8113
Gut microbiota abundance (genus Ruminococcus gnavus group id.14376)	rs9872758	T	C	23.11	0.0849233	0.0176643	1.66027e-06	-0.0314	0.0675	0.6418
Gut microbiota abundance (genus Ruminococcus torques group id.14377)	rs10904297	A	G	18.5282	-0.167804	0.0389812	2.68714e-06	0.0737	0.2334	0.7523
Gut microbiota abundance (genus Ruminococcus torques group id.14377)	rs10967781	C	A	20.0922	0.0507994	0.0113322	8.36874e-06	0.0445	0.0742	0.549
Gut microbiota abundance (genus Ruminococcus torques group id.14377)	rs12434631	A	G	23.7077	0.074697	0.0153401	2.77249e-06	-0.0267	0.1093	0.8068
Gut microbiota abundance (genus Ruminococcus torques group id.14377)	rs1475330	C	T	19.6121	-0.0523492	0.01182	8.1343e-06	-0.1016	0.0793	0.2
Gut microbiota abundance (genus Ruminococcus torques group id.14377)	rs35866622	T	C	31.2806	-0.0612024	0.0109421	2.21335e-08	0.1602	0.0712	0.0244202
Gut microbiota abundance (genus Ruminococcus torques group id.14377)	rs4073731	T	C	21.0106	0.0651948	0.0142221	4.05247e-06	-0.0134	0.0912	0.8832
Gut microbiota abundance (genus Ruminococcus torques group id.14377)	rs77034621	T	G	20.3566	-0.151553	0.0335878	6.06876e-06	0.4054	0.2612	0.1207
Gut microbiota abundance (genus Ruminococcus torques group id.14377)	rs8080469	G	A	21.0165	0.0490727	0.0107036	3.49526e-06	-0.0034	0.0672	0.9593
Gut microbiota abundance (genus Ruminococcus torques group id.14377)	rs8141465	G	A	20.0207	-0.0480778	0.0107442	9.64828e-06	-0.0093	0.0702	0.8951
Gut microbiota abundance (genus Sellimonas id.14369)	rs113379006	T	C	20.7794	-0.162759	0.0357025	7.20775e-06	0.1693	0.0886	0.0560996
Gut microbiota abundance (genus Sellimonas id.14369)	rs13417181	T	C	24.334	0.166509	0.0337521	7.61746e-07	-0.0699	0.0811	0.3884
Gut microbiota abundance (genus Sellimonas id.14369)	rs2016057	C	A	24.1457	0.125878	0.0256153	1.02698e-06	-0.0165	0.0688	0.8106
Gut microbiota abundance (genus Sellimonas id.14369)	rs2187447	A	C	21.2823	0.243457	0.0527695	3.97805e-06	-0.0365	0.1407	0.7953
Gut microbiota abundance (genus Sellimonas id.14369)	rs2371572	A	C	25.7668	0.127349	0.0250862	4.46355e-07	0.0097	0.0678	0.8859
Gut microbiota abundance (genus Sellimonas id.14369)	rs41816	A	G	20.6235	0.132201	0.0291087	8.39363e-06	-0.0484	0.0734	0.5099
Gut microbiota abundance (genus Sellimonas id.14369)	rs4600608	G	A	20.6627	0.137152	0.0301702	4.94846e-06	-0.1005	0.0827	0.2244
Gut microbiota abundance (genus Sellimonas id.14369)	rs553697	C	T	20.5595	0.153767	0.0339099	6.12774e-06	0.0252	0.087	0.771999
Gut microbiota abundance (genus Sellimonas id.14369)	rs56203279	T	C	21.2433	-0.124045	0.0269115	3.71997e-06	-0.0874	0.071	0.2182
Gut microbiota abundance (genus Senegalimassilia id.11160)	rs10036909	C	T	21.4134	0.185519	0.0400881	8.05434e-06	-0.0629	0.1716	0.713899
Gut microbiota abundance (genus Senegalimassilia id.11160)	rs11787826	C	A	22.5754	0.081327	0.0171154	2.63463e-06	0.0969	0.0684	0.1565
Gut microbiota abundance (genus Senegalimassilia id.11160)	rs1990708	A	C	19.5687	-0.109619	0.0247785	8.90574e-06	0.0983	0.1245	0.4297
Gut microbiota abundance (genus Senegalimassilia id.11160)	rs2017373	C	T	19.5647	0.0782258	0.0176841	9.50298e-06	-0.033	0.07	0.637101
Gut microbiota abundance (genus Senegalimassilia id.11160)	rs7225245	A	G	21.5798	-0.079173	0.0170421	4.18013e-06	-0.0747	0.0684	0.2743
Gut microbiota abundance (genus Slackia id.825)	rs10409783	G	A	20.2579	-0.0950828	0.0211239	7.69591e-06	-0.0683	0.075	0.3626
Gut microbiota abundance (genus Slackia id.825)	rs12440440	A	G	22.3937	0.0901934	0.0190582	2.62869e-06	-0.0528	0.071	0.4569
Gut microbiota abundance (genus Slackia id.825)	rs16894137	C	T	21.7878	-0.122792	0.0263047	2.71181e-06	0.1019	0.0996	0.3063
Gut microbiota abundance (genus Slackia id.825)	rs35156985	T	C	20.0077	-0.155709	0.0348085	8.05954e-06	-0.1965	0.1685	0.2435
Gut microbiota abundance (genus Slackia id.825)	rs4492265	G	A	22.331	0.0905757	0.0191658	2.40924e-06	-0.0606	0.0736	0.4103
Gut microbiota abundance (genus Slackia id.825)	rs8901	C	T	25.0248	0.0934594	0.0186813	6.07002e-07	0.1222	0.0738	0.0975708
Gut microbiota abundance (genus Streptococcus id.1853)	rs10028567	C	T	23.0437	-0.0921167	0.0191881	7.30348e-06	0.0348	0.1033	0.7366
Gut microbiota abundance (genus Streptococcus id.1853)	rs10448310	A	G	21.6427	-0.0517935	0.0111324	3.30704e-06	0.0069	0.0701	0.922
Gut microbiota abundance (genus Streptococcus id.1853)	rs11110281	T	C	36.5672	-0.137519	0.0227398	2.58315e-09	-0.1502	0.1565	0.3373
Gut microbiota abundance (genus Streptococcus id.1853)	rs11720390	G	A	22.0075	0.107024	0.0228121	3.59484e-06	-0.0764	0.1405	0.5864
Gut microbiota abundance (genus Streptococcus id.1853)	rs11764382	A	G	23.4208	-0.0695345	0.0143671	1.28632e-06	-0.0798	0.0969	0.41
Gut microbiota abundance (genus Streptococcus id.1853)	rs17708276	A	G	21.6486	-0.0793955	0.0170628	3.04096e-06	0.1395	0.1166	0.2317
Gut microbiota abundance (genus Streptococcus id.1853)	rs1918540	A	G	21.6559	-0.059639	0.0128148	2.44068e-06	0.1004	0.0872	0.2497
Gut microbiota abundance (genus Streptococcus id.1853)	rs2370083	G	T	19.3143	-0.0816836	0.0185851	9.75237e-06	0.138	0.1376	0.3158
Gut microbiota abundance (genus Streptococcus id.1853)	rs4968759	A	G	21.1239	-0.0515109	0.0112068	3.7812e-06	0.0628	0.0671	0.3496
Gut microbiota abundance (genus Streptococcus id.1853)	rs57646748	G	A	20.5243	-0.0907696	0.0200344	5.47545e-06	-0.1154	0.1733	0.5056
Gut microbiota abundance (genus Streptococcus id.1853)	rs6806351	T	C	21.5121	-0.0633829	0.0136647	4.93867e-06	0.0872	0.0815	0.2849
Gut microbiota abundance (genus Streptococcus id.1853)	rs71481756	T	G	20.0433	0.0931048	0.0207949	6.51478e-06	-0.0099	0.1385	0.9431
Gut microbiota abundance (genus Streptococcus id.1853)	rs7916711	A	G	22.4041	0.102891	0.0217362	2.717e-06	-0.0925	0.0975	0.3427
Gut microbiota abundance (genus Streptococcus id.1853)	rs9903102	C	A	20.8747	-0.0709483	0.0155275	4.17994e-06	0.0043	0.0846	0.959
Gut microbiota abundance (genus Subdoligranulum id.2070)	rs10065321	T	C	22.5004	-0.0512828	0.0108105	2.10155e-06	0.0557	0.0682	0.4144
Gut microbiota abundance (genus Subdoligranulum id.2070)	rs10497836	T	C	19.4908	0.0524065	0.0118697	8.37954e-06	-0.0494	0.0823	0.548001
Gut microbiota abundance (genus Subdoligranulum id.2070)	rs12590825	C	A	22.8247	-0.0525287	0.0109942	2.07888e-06	0.1261	0.0713	0.0769999
Gut microbiota abundance (genus Subdoligranulum id.2070)	rs1667315	G	A	20.3716	0.0485017	0.0107452	6.7214e-06	0.0163	0.0691	0.8135
Gut microbiota abundance (genus Subdoligranulum id.2070)	rs2114677	C	T	20.3654	-0.104176	0.0230829	2.71725e-06	-0.0719	0.1049	0.4934
Gut microbiota abundance (genus Subdoligranulum id.2070)	rs2171249	C	T	20.9469	0.106744	0.0233213	4.50557e-06	0.0386	0.1307	0.767701
Gut microbiota abundance (genus Subdoligranulum id.2070)	rs3761728	G	T	20.9005	0.0543458	0.0118866	3.8675e-06	-0.0483	0.0776	0.5343
Gut microbiota abundance (genus Subdoligranulum id.2070)	rs4347804	G	A	21.5762	-0.166063	0.0357483	2.18404e-06	0.0329	0.1903	0.8626
Gut microbiota abundance (genus Subdoligranulum id.2070)	rs6555306	C	T	22.7018	0.0740777	0.0155463	2.80666e-06	-0.0655	0.0964	0.497
Gut microbiota abundance (genus Subdoligranulum id.2070)	rs75158211	T	C	20.6128	-0.072343	0.015933	7.5216e-06	0.1464	0.0948	0.1224
Gut microbiota abundance (genus Subdoligranulum id.2070)	rs76528319	G	T	21.2681	-0.143279	0.0310662	7.41396e-06	-0.1381	0.1224	0.2591
Gut microbiota abundance (genus Sutterella id.2896)	rs1145877	G	A	20.504	0.073548	0.0162413	7.19946e-06	-0.0238	0.0975	0.8073
Gut microbiota abundance (genus Sutterella id.2896)	rs11591622	T	G	20.6771	-0.0688382	0.0151375	6.4986e-06	-0.0561	0.0916	0.5399
Gut microbiota abundance (genus Sutterella id.2896)	rs13173038	A	G	22.4247	-0.0718076	0.0151627	2.72986e-06	0.1746	0.0779	0.0250801
Gut microbiota abundance (genus Sutterella id.2896)	rs143438747	T	C	22.569	-0.145793	0.0306867	3.2802e-06	-0.1821	0.1278	0.1542
Gut microbiota abundance (genus Sutterella id.2896)	rs2050185	A	G	19.9472	-0.0575138	0.0128766	7.96948e-06	-0.1052	0.0696	0.1305
Gut microbiota abundance (genus Sutterella id.2896)	rs2321387	G	A	22.6707	-0.0592876	0.0124509	1.86518e-06	0.0384	0.0681	0.5729
Gut microbiota abundance (genus Sutterella id.2896)	rs2613606	T	C	20.1218	0.0556794	0.0124117	7.20228e-06	0.09	0.0682	0.1874
Gut microbiota abundance (genus Sutterella id.2896)	rs607327	T	C	20.0799	-0.0578334	0.0129053	6.63056e-06	-0.058	0.0695	0.4038
Gut microbiota abundance (genus Sutterella id.2896)	rs62501473	G	A	21.5852	0.0694233	0.0149416	5.51849e-06	-0.0401	0.0766	0.6008
Gut microbiota abundance (genus Sutterella id.2896)	rs7499539	A	G	22.2153	0.0617478	0.0130998	2.35771e-06	0.0944	0.0764	0.2168
Gut microbiota abundance (genus Sutterella id.2896)	rs7638039	T	C	20.1305	0.0645624	0.0143887	8.66403e-06	-0.089	0.078	0.2539
Gut microbiota abundance (genus Sutterella id.2896)	rs9350083	T	G	19.6065	-0.0593069	0.0133929	8.22773e-06	0.0527	0.0703	0.4537
Gut microbiota abundance (genus Terrisporobacter id.11348)	rs1883097	C	T	24.7941	0.226399	0.0454642	4.15786e-07	-0.0941	0.1759	0.592899
Gut microbiota abundance (genus Terrisporobacter id.11348)	rs2569953	C	A	19.7202	0.0775591	0.0174641	8.95014e-06	0.0829	0.0682	0.2237
Gut microbiota abundance (genus Terrisporobacter id.11348)	rs2872237	A	C	21.4281	0.0814505	0.0175943	3.97137e-06	0.0797	0.0686	0.2458
Gut microbiota abundance (genus Terrisporobacter id.11348)	rs58405430	G	T	19.9754	0.134617	0.0301177	7.93707e-06	0.0842	0.1414	0.5516
Gut microbiota abundance (genus Terrisporobacter id.11348)	rs7184125	T	C	19.7182	0.091256	0.0205493	8.48106e-06	-0.0531	0.0758	0.4841
Gut microbiota abundance (genus Turicibacter id.2162)	rs11054680	T	C	21.2919	-0.104751	0.0226997	2.30978e-06	0.0251	0.0892	0.778501
Gut microbiota abundance (genus Turicibacter id.2162)	rs11666533	C	T	20.2084	-0.111689	0.0248436	7.37106e-06	-0.1096	0.1223	0.3699
Gut microbiota abundance (genus Turicibacter id.2162)	rs12603364	T	C	24.145	0.110861	0.0225598	8.66603e-07	0.1363	0.0939	0.1466
Gut microbiota abundance (genus Turicibacter id.2162)	rs149744580	A	G	28.9935	0.169883	0.0315478	7.00971e-08	-0.0376	0.1504	0.8023
Gut microbiota abundance (genus Turicibacter id.2162)	rs2834977	T	C	21.2452	-0.0959995	0.0208261	3.95585e-06	-0.0098	0.0936	0.9168
Gut microbiota abundance (genus Turicibacter id.2162)	rs2952020	A	G	20.9635	0.0759019	0.0165764	5.63313e-06	-0.0632	0.0783	0.4199
Gut microbiota abundance (genus Turicibacter id.2162)	rs3734633	G	A	20.3217	-0.120957	0.02683	5.31912e-06	-0.102	0.1439	0.4784
Gut microbiota abundance (genus Turicibacter id.2162)	rs4869133	G	A	23.2634	0.131186	0.027197	2.5537e-06	0.0802	0.0888	0.3667
Gut microbiota abundance (genus Turicibacter id.2162)	rs55756211	T	C	22.8677	-0.115115	0.0240708	2.8053e-06	-0.1238	0.1295	0.339
Gut microbiota abundance (genus Turicibacter id.2162)	rs7199484	G	A	20.8502	-0.0731428	0.0160172	5.7666e-06	0.0436	0.073	0.5505
Gut microbiota abundance (genus Tyzzerella3 id.11335)	rs10898797	C	T	19.8471	0.12238	0.0274683	8.85442e-06	0.029	0.1073	0.786799
Gut microbiota abundance (genus Tyzzerella3 id.11335)	rs112102233	A	G	20.5193	-0.216348	0.0477575	6.17675e-06	-0.1913	0.1601	0.232
Gut microbiota abundance (genus Tyzzerella3 id.11335)	rs1232220	T	G	20.4294	0.143869	0.031828	7.90788e-06	0.1005	0.1138	0.3773
Gut microbiota abundance (genus Tyzzerella3 id.11335)	rs17706273	T	C	26.1056	-0.140368	0.0274708	5.87814e-07	-0.0627	0.125	0.6162
Gut microbiota abundance (genus Tyzzerella3 id.11335)	rs191093	G	A	20.2523	0.159008	0.0353306	6.76394e-06	-0.0098	0.1095	0.9288
Gut microbiota abundance (genus Tyzzerella3 id.11335)	rs4904512	T	C	21.9023	-0.117151	0.0250306	3.09272e-06	0.0138	0.1002	0.8904
Gut microbiota abundance (genus Tyzzerella3 id.11335)	rs55799124	A	G	22.9645	-0.11435	0.0238604	1.33549e-06	-0.0842	0.0764	0.2704
Gut microbiota abundance (genus Tyzzerella3 id.11335)	rs67476743	T	G	35.4117	0.132164	0.022208	3.7405e-09	-0.1176	0.0761	0.1221
Gut microbiota abundance (genus Tyzzerella3 id.11335)	rs6920448	C	T	21.3308	-0.141081	0.0305446	4.15375e-06	0.1064	0.1163	0.3603
Gut microbiota abundance (genus Tyzzerella3 id.11335)	rs7019909	T	C	22.8385	0.144156	0.0301626	1.76121e-06	-0.132	0.1035	0.2022
Gut microbiota abundance (genus Tyzzerella3 id.11335)	rs7333521	T	C	20.9051	-0.207191	0.0453121	4.87607e-06	-0.1633	0.1903	0.3908
Gut microbiota abundance (genus Tyzzerella3 id.11335)	rs75091807	G	T	23.3163	-0.184966	0.0383029	1.70675e-06	-0.0654	0.1404	0.641201
Gut microbiota abundance (genus Tyzzerella3 id.11335)	rs7561370	C	T	21.0437	-0.131341	0.0286292	1.51604e-06	0.0513	0.0942	0.5862
Gut microbiota abundance (unknown genus id.1000000073)	rs10517600	G	T	20.2378	-0.0626993	0.0139364	6.82763e-06	0.063	0.0693	0.3633
Gut microbiota abundance (unknown genus id.1000000073)	rs10904722	C	T	20.8796	-0.0672314	0.0147123	5.04836e-06	0.1125	0.079	0.1548
Gut microbiota abundance (unknown genus id.1000000073)	rs118104867	C	T	22.2044	0.214464	0.0455098	3.43598e-06	-0.0143	0.1327	0.914
Gut microbiota abundance (unknown genus id.1000000073)	rs13409132	A	G	22.062	-0.165419	0.0352154	4.3723e-06	0.0367	0.181	0.8392
Gut microbiota abundance (unknown genus id.1000000073)	rs17121075	G	A	19.9453	0.0769254	0.0172234	7.91425e-06	-0.0286	0.0821	0.7279
Gut microbiota abundance (unknown genus id.1000000073)	rs2191834	T	G	21.9946	-0.0746375	0.0159136	2.50196e-06	0.053	0.0788	0.501
Gut microbiota abundance (unknown genus id.1000000073)	rs28691777	C	T	26.3767	0.137134	0.0266996	6.95697e-07	0.113	0.1642	0.4914
Gut microbiota abundance (unknown genus id.1000000073)	rs34088226	A	G	19.1427	-0.117807	0.026924	7.66214e-06	0.1383	0.1453	0.3412
Gut microbiota abundance (unknown genus id.1000000073)	rs55682560	C	T	25.3264	-0.131519	0.0261319	4.97038e-07	0.0272	0.1262	0.8291
Gut microbiota abundance (unknown genus id.1000000073)	rs6588624	A	G	22.982	0.0662317	0.0138147	1.79287e-06	-0.058	0.0674	0.3892
Gut microbiota abundance (unknown genus id.1000000073)	rs66714985	A	C	21.4431	0.116908	0.0252447	4.85333e-06	0.0013	0.1117	0.9909
Gut microbiota abundance (unknown genus id.1000000073)	rs7226487	A	G	21.5339	-0.0643682	0.0138701	3.58286e-06	0.0026	0.0673	0.9694
Gut microbiota abundance (unknown genus id.1000000073)	rs7538034	T	G	22.4202	-0.078598	0.0165982	2.36706e-06	-0.1129	0.0913	0.216
Gut microbiota abundance (unknown genus id.1000000073)	rs7725895	A	G	23.3766	-0.116224	0.0240367	3.94357e-06	-0.0313	0.1035	0.7623
Gut microbiota abundance (unknown genus id.1000000073)	rs989682	A	G	20.4098	0.070194	0.0155364	6.84715e-06	-0.1149	0.0799	0.1505
Gut microbiota abundance (unknown genus id.1000001215)	rs11150282	T	C	24.8302	0.098235	0.0197127	7.36055e-07	-0.0136	0.0702	0.8468
Gut microbiota abundance (unknown genus id.1000001215)	rs113884518	T	C	20.4434	-0.20591	0.0455376	7.7398e-06	0.1766	0.2192	0.4205
Gut microbiota abundance (unknown genus id.1000001215)	rs28678345	T	C	20.4315	0.213083	0.0471377	8.05954e-06	-0.0403	0.1577	0.7984
Gut microbiota abundance (unknown genus id.1000001215)	rs367480	A	G	20.4842	0.0841649	0.0185948	7.52419e-06	0.0101	0.0703	0.8855
Gut microbiota abundance (unknown genus id.1000001215)	rs4129395	G	A	23.8232	0.0904264	0.0185253	1.21742e-06	0.0208	0.0672	0.7571
Gut microbiota abundance (unknown genus id.1000001215)	rs789069	A	C	19.7223	-0.10413	0.0234459	6.5001e-06	-0.0397	0.0964	0.68
Gut microbiota abundance (unknown genus id.1000001215)	rs79790072	T	C	21.4626	0.226103	0.0488017	3.5381e-06	-0.2918	0.1952	0.135
Gut microbiota abundance (unknown genus id.1000001215)	rs8028558	A	G	19.5999	0.08346	0.0188504	9.78228e-06	-0.0712	0.0701	0.3102
Gut microbiota abundance (unknown genus id.1000001215)	rs9864379	T	C	30.061	-0.160521	0.0292752	4.65876e-08	0.0281	0.0948	0.7671
Gut microbiota abundance (unknown genus id.1000005472)	rs11779863	G	A	20.1427	-0.0772768	0.0172171	6.68852e-06	0.1855	0.0925	0.0448198
Gut microbiota abundance (unknown genus id.1000005472)	rs12566890	T	G	18.1937	-0.103134	0.0241775	8.11204e-06	-0.0045	0.1007	0.964
Gut microbiota abundance (unknown genus id.1000005472)	rs13100746	C	T	20.0519	0.0638979	0.0142685	7.28853e-06	-0.0193	0.0676	0.7752
Gut microbiota abundance (unknown genus id.1000005472)	rs17235252	T	C	22.8043	-0.122002	0.0255463	2.15879e-06	0.2611	0.1045	0.0125101
Gut microbiota abundance (unknown genus id.1000005472)	rs3932485	C	T	19.5484	0.0626209	0.0141623	9.92865e-06	0.0884	0.0688	0.1985
Gut microbiota abundance (unknown genus id.1000005472)	rs515984	C	T	21.0751	0.0875451	0.0190685	6.61363e-06	-0.0563	0.1061	0.595899
Gut microbiota abundance (unknown genus id.1000005472)	rs638542	A	G	20.2013	0.070592	0.0157049	5.17285e-06	0.1147	0.0739	0.1209
Gut microbiota abundance (unknown genus id.1000005472)	rs74603314	T	C	22.2037	0.230767	0.0489701	2.27641e-06	0.474	0.1718	0.00578895
Gut microbiota abundance (unknown genus id.1000005472)	rs76373661	G	A	20.0165	0.0908218	0.0202986	5.15941e-06	0.0151	0.0923	0.8704
Gut microbiota abundance (unknown genus id.1000005472)	rs7706512	A	G	22.3684	-0.0657351	0.0138979	2.27206e-06	-0.0953	0.0673	0.1565
Gut microbiota abundance (unknown genus id.1000005472)	rs7801843	A	G	19.9799	-0.0869495	0.0194509	9.46891e-06	-0.0942	0.0939	0.3159
Gut microbiota abundance (unknown genus id.1000005472)	rs7853673	A	G	19.9357	0.0624389	0.0139833	6.73256e-06	0.0648	0.0674	0.3367
Gut microbiota abundance (unknown genus id.1000005472)	rs949341	A	G	19.8899	-0.0656602	0.0147216	7.73286e-06	0.0728	0.0753	0.3336
Gut microbiota abundance (unknown genus id.1000005479)	rs10872669	G	A	19.9291	0.123071	0.0275665	9.49008e-06	0.1456	0.1181	0.2176
Gut microbiota abundance (unknown genus id.1000005479)	rs12748533	G	T	22.6022	-0.0821108	0.0172701	2.59018e-06	-0.0823	0.0746	0.2702
Gut microbiota abundance (unknown genus id.1000005479)	rs17043785	T	C	25.757	-0.176187	0.0347133	5.11835e-07	0.0117	0.1189	0.9213
Gut microbiota abundance (unknown genus id.1000005479)	rs1850003	A	G	22.3409	0.084048	0.0177806	2.4053e-06	0.0784	0.0797	0.3253
Gut microbiota abundance (unknown genus id.1000005479)	rs61508842	T	C	20.2468	0.122574	0.0272389	7.82781e-06	0.0537	0.1189	0.651199
Gut microbiota abundance (unknown genus id.1000005479)	rs738193	T	C	26.0964	0.0847328	0.0165856	3.82164e-07	-0.0816	0.0704	0.2468
Gut microbiota abundance (unknown genus id.1000005479)	rs78609301	A	G	19.6255	-0.0867065	0.0195709	7.093e-06	0.0455	0.0736	0.5362
Gut microbiota abundance (unknown genus id.1000005479)	rs941000	T	C	27.0795	-0.0850266	0.0163382	3.15559e-07	-0.137	0.07	0.0502505
Gut microbiota abundance (unknown genus id.1000006162)	rs11251024	G	A	25.4008	0.104201	0.0206737	6.62796e-07	0.0734	0.0763	0.336
Gut microbiota abundance (unknown genus id.1000006162)	rs11606187	A	G	22.4292	-0.154539	0.0326288	3.30583e-06	0.0592	0.0964	0.539
Gut microbiota abundance (unknown genus id.1000006162)	rs13385922	T	C	21.3078	0.0929494	0.0201348	3.96826e-06	-0.0596	0.0706	0.3986
Gut microbiota abundance (unknown genus id.1000006162)	rs166849	A	G	20.2907	-0.0911053	0.0202239	7.73891e-06	0.0059	0.0682	0.9311
Gut microbiota abundance (unknown genus id.1000006162)	rs2172426	T	C	26.3443	0.10212	0.0198947	3.17424e-07	-0.0369	0.0687	0.590999
Gut microbiota abundance (unknown genus id.1000006162)	rs267959	G	A	22.2277	-0.0988612	0.0209676	2.61993e-06	-0.0274	0.075	0.714399
Gut microbiota abundance (unknown genus id.1000006162)	rs4383094	C	T	21.6427	-0.149188	0.0320662	4.28134e-06	-0.1196	0.0967	0.216
Gut microbiota abundance (unknown genus id.1000006162)	rs60583455	T	C	26.4568	0.108934	0.021177	2.59579e-07	0.0447	0.0703	0.5247
Gut microbiota abundance (unknown genus id.1000006162)	rs60775321	T	C	20.2529	-0.0962425	0.0213842	7.10461e-06	0.0958	0.0746	0.199
Gut microbiota abundance (unknown genus id.1000006162)	rs72671304	T	C	21.6846	0.172322	0.0370028	3.79577e-06	-0.0576	0.1287	0.654501
Gut microbiota abundance (unknown genus id.1000006162)	rs7911787	G	T	22.501	-0.223071	0.0470232	3.38821e-06	0.1311	0.1914	0.4935
Gut microbiota abundance (unknown genus id.1000006162)	rs8126061	T	C	20.4467	-0.159135	0.0351904	7.36326e-06	0.1459	0.1017	0.1514
Gut microbiota abundance (unknown genus id.1000006162)	rs9542068	T	C	20.6217	0.0990709	0.0218149	6.52334e-06	-0.0198	0.0714	0.781101
Gut microbiota abundance (unknown genus id.1868)	rs1044939	C	T	20.2897	0.109022	0.0242017	7.01698e-06	0.0468	0.1123	0.6766
Gut microbiota abundance (unknown genus id.1868)	rs115372687	A	G	20.0719	0.108994	0.0243264	9.12788e-06	0.0791	0.1195	0.508
Gut microbiota abundance (unknown genus id.1868)	rs11709800	T	C	27.9716	0.0879804	0.016634	1.48235e-07	0.0133	0.09	0.8825
Gut microbiota abundance (unknown genus id.1868)	rs12634544	T	C	26.2038	-0.0813051	0.015882	2.60321e-07	-0.0789	0.0735	0.2833
Gut microbiota abundance (unknown genus id.1868)	rs12930556	C	T	21.0884	0.064211	0.0139816	4.54297e-06	0.1013	0.0677	0.1346
Gut microbiota abundance (unknown genus id.1868)	rs138437711	A	G	20.712	-0.087484	0.0192215	4.65994e-06	-0.0348	0.086	0.685499
Gut microbiota abundance (unknown genus id.1868)	rs17291611	A	G	22.5045	-0.0905691	0.0190904	2.29784e-06	0.0815	0.0961	0.3968
Gut microbiota abundance (unknown genus id.1868)	rs3010848	G	A	22.5743	-0.0696728	0.0146631	1.78295e-06	-0.0452	0.0703	0.5204
Gut microbiota abundance (unknown genus id.1868)	rs35947731	C	T	20.6973	-0.131218	0.0288407	5.43188e-06	0.0239	0.1171	0.8382
Gut microbiota abundance (unknown genus id.1868)	rs4848741	G	A	20.8601	0.0682414	0.0149403	5.52764e-06	0.0372	0.0787	0.636499
Gut microbiota abundance (unknown genus id.1868)	rs6595770	T	G	23.1511	0.0851224	0.01769	1.98226e-06	0.0536	0.0851	0.528901
Gut microbiota abundance (unknown genus id.1868)	rs72819830	A	G	23.5539	0.226767	0.0467216	1.61421e-06	-0.1037	0.2034	0.610401
Gut microbiota abundance (unknown genus id.2001)	rs111373036	A	G	22.7909	-0.0858259	0.0179766	1.70306e-06	0.0658	0.0962	0.4939
Gut microbiota abundance (unknown genus id.2001)	rs11140959	A	G	19.3623	0.190401	0.0432674	6.20126e-06	-0.0263	0.0984	0.7897
Gut microbiota abundance (unknown genus id.2001)	rs12696594	G	A	20.5035	0.0636249	0.0140502	6.10942e-06	-0.0621	0.0677	0.3588
Gut microbiota abundance (unknown genus id.2001)	rs2136103	T	C	23.9905	0.0754533	0.0154038	6.72527e-07	0.1435	0.0762	0.0596802
Gut microbiota abundance (unknown genus id.2001)	rs2599390	G	A	22.4782	0.094049	0.0198355	3.03424e-06	-0.0437	0.1017	0.667699
Gut microbiota abundance (unknown genus id.2001)	rs55736413	C	T	19.5501	0.158132	0.0357614	8.44812e-06	0.0935	0.1598	0.5586
Gut microbiota abundance (unknown genus id.2001)	rs58850151	T	C	19.8529	-0.0808936	0.018154	7.48342e-06	-0.001	0.0759	0.9899
Gut microbiota abundance (unknown genus id.2001)	rs6516833	A	G	23.3176	0.134075	0.0277636	2.33598e-06	-0.2526	0.1668	0.1301
Gut microbiota abundance (unknown genus id.2001)	rs7334707	G	T	19.9349	-0.118994	0.0266494	6.25043e-06	-0.0845	0.1557	0.5876
Gut microbiota abundance (unknown genus id.2001)	rs79929882	A	G	20.2006	-0.104457	0.0232394	5.91834e-06	-0.1278	0.1031	0.2149
Gut microbiota abundance (unknown genus id.2041)	rs1032598	G	A	21.9847	-0.0886426	0.0189039	4.07587e-06	-0.0736	0.0903	0.4152
Gut microbiota abundance (unknown genus id.2041)	rs11941716	A	G	20.3502	0.101243	0.0224414	9.0663e-06	0.138	0.0953	0.1476
Gut microbiota abundance (unknown genus id.2041)	rs16843660	A	G	22.873	0.234697	0.04907	1.75344e-06	-0.0462	0.1928	0.8107
Gut microbiota abundance (unknown genus id.2041)	rs1962916	G	A	20.6839	-0.0737876	0.0162232	6.13847e-06	0.0084	0.0696	0.9038
Gut microbiota abundance (unknown genus id.2041)	rs2336448	T	C	23.1266	0.0773742	0.0160883	1.42899e-06	-0.0809	0.0673	0.2295
Gut microbiota abundance (unknown genus id.2041)	rs249459	A	G	19.9624	0.0737341	0.0165018	8.12307e-06	-0.0673	0.0709	0.3427
Gut microbiota abundance (unknown genus id.2041)	rs2651663	A	G	20.445	-0.0762556	0.0168635	5.64144e-06	0.0056	0.0694	0.9354
Gut microbiota abundance (unknown genus id.2041)	rs35703006	G	T	23.59	0.0926669	0.0190779	9.00762e-07	0.183	0.0783	0.0194899
Gut microbiota abundance (unknown genus id.2041)	rs553072	G	A	22.4971	0.109193	0.0230198	3.69097e-06	0.1089	0.0874	0.213
Gut microbiota abundance (unknown genus id.2041)	rs6514318	T	C	20.698	0.128198	0.0281765	5.37675e-06	0.5691	0.1615	0.000426098
Gut microbiota abundance (unknown genus id.2041)	rs7187855	A	C	22.8429	0.199941	0.0418308	2.20602e-06	-0.1961	0.1617	0.2254
Gut microbiota abundance (unknown genus id.2041)	rs921383	G	A	20.5002	0.0723153	0.0159706	7.72894e-06	0.0877	0.0692	0.2048
Gut microbiota abundance (unknown genus id.2071)	rs10200320	T	C	20.164	-0.0641139	0.0142769	5.6607e-06	-0.0268	0.0831	0.7471
Gut microbiota abundance (unknown genus id.2071)	rs11195523	C	A	22.485	-0.0689278	0.0145351	2.40121e-06	-0.0483	0.0778	0.5345
Gut microbiota abundance (unknown genus id.2071)	rs11684166	A	G	20.8972	-0.0769635	0.0168349	3.49116e-06	-0.0897	0.088	0.3083
Gut microbiota abundance (unknown genus id.2071)	rs11809762	G	A	24.1441	-0.0934634	0.0190198	1.68287e-06	0.0089	0.0853	0.9171
Gut microbiota abundance (unknown genus id.2071)	rs11904514	A	G	19.2057	0.109498	0.0249839	7.89951e-06	0.3719	0.14	0.00788497
Gut microbiota abundance (unknown genus id.2071)	rs12147596	C	T	25.8347	-0.0719818	0.0141609	2.86207e-07	0.0162	0.0727	0.8234
Gut microbiota abundance (unknown genus id.2071)	rs16823675	C	T	26.1871	-0.0767515	0.0149973	2.33346e-07	-0.0129	0.0833	0.8766
Gut microbiota abundance (unknown genus id.2071)	rs17086536	C	A	20.2099	-0.100851	0.022432	3.3638e-06	0.0597	0.1293	0.6446
Gut microbiota abundance (unknown genus id.2071)	rs2939766	A	G	20.5742	-0.0591611	0.013042	7.01148e-06	-0.0649	0.0677	0.338
Gut microbiota abundance (unknown genus id.2071)	rs34985298	G	A	20.4953	-0.0623526	0.013772	8.33758e-06	0.1093	0.0713	0.1253
Gut microbiota abundance (unknown genus id.2071)	rs35740166	C	T	24.4852	-0.112246	0.0226824	8.39982e-07	-0.0168	0.1148	0.884
Gut microbiota abundance (unknown genus id.2071)	rs4644504	T	C	20.1085	-0.0969321	0.0216146	5.81969e-06	-0.1446	0.1342	0.2811
Gut microbiota abundance (unknown genus id.2071)	rs6007642	C	T	19.7747	-0.0791412	0.0177958	9.95543e-06	0.0664	0.0811	0.4132
Gut microbiota abundance (unknown genus id.2071)	rs72700702	T	C	23.5493	-0.091726	0.0189005	1.59272e-06	0.0964	0.1072	0.3688
Gut microbiota abundance (unknown genus id.2071)	rs76532867	T	C	21.4868	0.112353	0.0242364	2.55859e-06	0.2576	0.173	0.1366
Gut microbiota abundance (unknown genus id.2755)	rs1035406	G	A	19.5518	-0.111241	0.025156	9.17529e-06	-0.2203	0.1049	0.0356903
Gut microbiota abundance (unknown genus id.2755)	rs11630875	T	C	20.5919	0.0925877	0.0204021	6.93474e-06	0.0851	0.1011	0.3998
Gut microbiota abundance (unknown genus id.2755)	rs13336560	C	T	20.7846	-0.0722586	0.0158485	5.297e-06	-0.0561	0.0689	0.4157
Gut microbiota abundance (unknown genus id.2755)	rs1549633	A	C	21.5736	0.101844	0.0219252	3.39602e-06	0.1215	0.1051	0.2475
Gut microbiota abundance (unknown genus id.2755)	rs2074723	T	C	19.5855	0.166302	0.0375751	8.75347e-06	-0.1949	0.151	0.1968
Gut microbiota abundance (unknown genus id.2755)	rs3730086	A	G	20.0752	0.0806746	0.0180043	8.64769e-06	-0.1628	0.0777	0.0361701
Gut microbiota abundance (unknown genus id.2755)	rs3754624	C	T	23.1158	0.0964478	0.0200589	2.15695e-06	0.0725	0.088	0.41
Gut microbiota abundance (unknown genus id.2755)	rs55876211	C	T	21.5766	-0.0914764	0.0196919	2.86655e-06	0.018	0.0771	0.8153
Gut microbiota abundance (unknown genus id.2755)	rs61933850	G	A	20.8801	0.165184	0.0361469	7.42882e-06	-0.002	0.0995	0.9836
Gut microbiota abundance (unknown genus id.2755)	rs7098347	G	A	19.776	0.0705089	0.0158542	7.36478e-06	0.0225	0.068	0.740699
Gut microbiota abundance (unknown genus id.2755)	rs74354280	C	T	19.3247	-0.0903316	0.0205472	8.70062e-06	-0.2011	0.0751	0.00741993
Gut microbiota abundance (unknown genus id.2755)	rs76784716	A	G	23.8013	0.139756	0.0286444	8.43044e-07	0.0921	0.1062	0.3859
Gut microbiota abundance (unknown genus id.2755)	rs9813022	A	G	25.1643	-0.0822797	0.016401	5.10258e-07	0.0916	0.0695	0.1877
Gut microbiota abundance (unknown genus id.826)	rs10060821	T	C	19.6463	0.0624208	0.0140818	9.00347e-06	-0.0818	0.0786	0.2978
Gut microbiota abundance (unknown genus id.826)	rs10782329	C	T	19.2017	0.0602791	0.0137552	7.89896e-06	-0.0223	0.073	0.759899
Gut microbiota abundance (unknown genus id.826)	rs11257188	A	C	23.5108	-0.109509	0.0225832	1.84757e-06	0.0513	0.1009	0.611299
Gut microbiota abundance (unknown genus id.826)	rs116151565	A	G	20.6242	0.111567	0.024565	6.20455e-06	-0.1508	0.1042	0.1476
Gut microbiota abundance (unknown genus id.826)	rs13147561	A	G	18.9715	-0.0993127	0.0227994	9.56841e-06	-0.2322	0.1169	0.0469797
Gut microbiota abundance (unknown genus id.826)	rs142372196	A	G	20.9306	-0.0736201	0.0160907	5.43701e-06	-0.1285	0.1144	0.261
Gut microbiota abundance (unknown genus id.826)	rs55922055	T	C	25.3501	-0.239699	0.0476043	2.27777e-07	0.0531	0.1929	0.7833
Gut microbiota abundance (unknown genus id.826)	rs599752	T	C	20.8629	0.0630207	0.0137964	4.05509e-06	0.0412	0.0755	0.5848
Gut microbiota abundance (unknown genus id.826)	rs6431586	A	G	21.5101	-0.0954152	0.0205715	2.72214e-06	-0.1799	0.1228	0.143
Gut microbiota abundance (unknown genus id.826)	rs66494181	T	G	22.2055	0.0683789	0.0145098	2.43416e-06	-0.128	0.074	0.0838301
Gut microbiota abundance (unknown genus id.826)	rs72846345	T	C	21.1333	0.0877661	0.0190903	2.58476e-06	-0.04	0.1214	0.7418
Gut microbiota abundance (unknown genus id.826)	rs740358	G	T	24.1635	-0.130157	0.0264763	9.18142e-07	0.0906	0.1388	0.5139
Gut microbiota abundance (unknown genus id.826)	rs9571849	T	C	18.6692	0.137141	0.0317376	8.11652e-06	-0.1127	0.1262	0.3718
Gut microbiota abundance (unknown genus id.826)	rs999857	G	A	21.1743	0.0763115	0.0165827	5.23926e-06	-0.0182	0.0767	0.8127
Gut microbiota abundance (unknown genus id.959)	rs10892421	T	C	23.5604	0.103858	0.0213953	1.38589e-06	0.0091	0.0678	0.8936
Gut microbiota abundance (unknown genus id.959)	rs115909738	A	C	20.4394	-0.134627	0.0297761	6.49127e-06	0.0857	0.0873	0.3267
Gut microbiota abundance (unknown genus id.959)	rs11691923	G	A	19.9214	-0.0923453	0.0206883	8.35276e-06	0.019	0.0674	0.7779
Gut microbiota abundance (unknown genus id.959)	rs12261792	T	G	19.6939	-0.113723	0.0256243	9.57326e-06	0.0895	0.0914	0.3271
Gut microbiota abundance (unknown genus id.959)	rs1969793	A	G	21.9881	-0.102671	0.0218939	3.25687e-06	0.0651	0.0724	0.369
Gut microbiota abundance (unknown genus id.959)	rs2317372	T	C	20.1561	0.0946411	0.0210788	7.92994e-06	0.0331	0.069	0.6321
Gut microbiota abundance (unknown genus id.959)	rs2831909	C	T	18.6477	-0.132488	0.0306785	5.89794e-06	-0.0217	0.1029	0.8331
Gut microbiota abundance (unknown genus id.959)	rs4766410	T	C	20.8554	-0.0969305	0.0212237	5.33876e-06	-0.0136	0.0767	0.8589
Gut microbiota abundance (unknown genus id.959)	rs66473610	T	G	20.4558	0.181405	0.0401061	8.79124e-06	-0.0274	0.1039	0.7922
Gut microbiota abundance (unknown genus id.959)	rs75285799	T	C	22.9753	0.132213	0.0275812	3.24795e-06	0.0271	0.0924	0.7696
Gut microbiota abundance (unknown genus id.959)	rs9534068	A	G	21.8288	0.098738	0.0211319	3.06719e-06	0.019	0.0696	0.784899
Gut microbiota abundance (genus Veillonella id.2198)	rs1882878	A	G	22.0066	-0.0768966	0.0163908	2.98092e-06	0.0797	0.0738	0.2803
Gut microbiota abundance (genus Veillonella id.2198)	rs2013594	C	T	21.5737	0.0720698	0.0155153	3.42129e-06	0.0716	0.0691	0.3002
Gut microbiota abundance (genus Veillonella id.2198)	rs55807413	A	G	20.3967	0.107329	0.0237633	5.5143e-06	-0.0641	0.1124	0.568801
Gut microbiota abundance (genus Veillonella id.2198)	rs62376424	C	T	21.7303	-0.0762216	0.0163499	3.65452e-06	0.0006	0.0733	0.994
Gut microbiota abundance (genus Veillonella id.2198)	rs6656807	G	A	20.8518	-0.0703062	0.0153954	5.49693e-06	-0.0368	0.0698	0.5985
Gut microbiota abundance (genus Veillonella id.2198)	rs742016	A	G	21.1345	-0.0688571	0.0149769	4.65693e-06	-0.1377	0.0712	0.0532402
Gut microbiota abundance (genus Victivallis id.2256)	rs11899949	G	A	22.3119	0.130568	0.0276239	2.76707e-06	0.0123	0.0728	0.8657
Gut microbiota abundance (genus Victivallis id.2256)	rs12512543	A	C	22.5895	-0.178036	0.0374344	2.54132e-06	-0.011	0.1212	0.9278
Gut microbiota abundance (genus Victivallis id.2256)	rs173120	C	T	21.2438	-0.13381	0.0290127	7.65244e-06	0.1297	0.0862	0.1322
Gut microbiota abundance (genus Victivallis id.2256)	rs1882775	A	G	19.5231	-0.13827	0.031273	8.72831e-06	0.053	0.0869	0.542099
Gut microbiota abundance (genus Victivallis id.2256)	rs2546432	C	T	19.6723	0.110803	0.0249655	9.93276e-06	-0.0728	0.0679	0.2835
Gut microbiota abundance (genus Victivallis id.2256)	rs342302	A	G	18.8534	-0.152754	0.0351572	8.15943e-06	0.0158	0.0977	0.8713
Gut microbiota abundance (genus Victivallis id.2256)	rs4764863	G	A	24.3751	0.121561	0.0246058	8.22224e-07	-0.0922	0.0678	0.1736
Gut microbiota abundance (genus Victivallis id.2256)	rs4895919	C	T	22.2839	0.116918	0.0247515	2.75201e-06	-0.0692	0.0673	0.3042
Gut microbiota abundance (genus Victivallis id.2256)	rs56349194	A	G	25.2487	-0.158501	0.0315231	6.25749e-07	0.0198	0.1006	0.8437
Gut microbiota abundance (genus Victivallis id.2256)	rs911666	T	C	20.2783	-0.118576	0.0263146	7.65244e-06	-0.0739	0.073	0.3115
Gut microbiota abundance (order Actinomycetales id.420)	rs2889192	T	G	20.5513	-0.0884052	0.0194997	3.96725e-06	0.0086	0.0947	0.9276
Gut microbiota abundance (order Actinomycetales id.420)	rs34583783	G	T	21.9054	0.123688	0.0264254	5.53886e-06	0.2012	0.1409	0.1533
Gut microbiota abundance (order Actinomycetales id.420)	rs35011108	A	G	22.9836	0.241546	0.0503803	1.87659e-06	0.0302	0.1354	0.8235
Gut microbiota abundance (order Actinomycetales id.420)	rs4073240	G	A	20.7257	0.074973	0.0164672	5.67898e-06	0.0619	0.0692	0.3717
Gut microbiota abundance (order Actinomycetales id.420)	rs58484246	T	C	20.1298	0.075828	0.0168997	6.67483e-06	0.0069	0.0703	0.9222
Gut microbiota abundance (order Bacillales id.1674)	rs10233278	T	C	21.9025	-0.116319	0.0248527	3.508e-06	0.0106	0.068	0.8764
Gut microbiota abundance (order Bacillales id.1674)	rs10410917	C	T	21.0463	-0.11471	0.0250025	5.57353e-06	0.0292	0.0688	0.671399
Gut microbiota abundance (order Bacillales id.1674)	rs11034576	A	G	20.6011	0.205765	0.0453311	8.85972e-06	-0.1449	0.102	0.1557
Gut microbiota abundance (order Bacillales id.1674)	rs11207728	A	G	20.8017	0.14455	0.0316912	5.73456e-06	0.0037	0.091	0.9677
Gut microbiota abundance (order Bacillales id.1674)	rs11844714	A	G	20.0014	-0.143245	0.0320272	5.06209e-06	-0.0674	0.0831	0.4173
Gut microbiota abundance (order Bacillales id.1674)	rs1287018	G	A	19.531	0.141125	0.0319309	9.87097e-06	0.024	0.0866	0.781399
Gut microbiota abundance (order Bacillales id.1674)	rs4617108	G	A	22.3871	-0.248861	0.0525929	1.97506e-06	-0.1243	0.1207	0.3032
Gut microbiota abundance (order Bacillales id.1674)	rs62640857	A	G	20.6163	0.148238	0.0326455	4.49262e-06	0.1124	0.0803	0.1616
Gut microbiota abundance (order Bacillales id.1674)	rs74420793	A	G	21.5967	-0.164413	0.0353763	3.07319e-06	-0.0426	0.1099	0.6984
Gut microbiota abundance (order Bacteroidales id.913)	rs11146701	A	G	20.1833	0.0473596	0.010541	7.08223e-06	0.1586	0.0886	0.0733196
Gut microbiota abundance (order Bacteroidales id.913)	rs17343978	A	C	21.0637	-0.0552057	0.0120278	8.3593e-06	-0.0153	0.083	0.8534
Gut microbiota abundance (order Bacteroidales id.913)	rs2032750	C	T	22.6537	0.0508393	0.0106807	1.91509e-06	0.137	0.0677	0.0429804
Gut microbiota abundance (order Bacteroidales id.913)	rs2363574	T	C	19.2184	0.222741	0.0508055	9.93482e-06	-0.0133	0.1768	0.94
Gut microbiota abundance (order Bacteroidales id.913)	rs4146051	G	A	19.1025	0.107377	0.0245661	8.76436e-06	-0.0279	0.1254	0.8237
Gut microbiota abundance (order Bacteroidales id.913)	rs4916508	A	G	19.6387	0.0466729	0.0105312	8.4711e-06	-0.0359	0.068	0.597601
Gut microbiota abundance (order Bacteroidales id.913)	rs55773148	G	A	26.3378	-0.121514	0.0236759	3.89583e-07	-0.1096	0.1501	0.4655
Gut microbiota abundance (order Bacteroidales id.913)	rs62531359	T	G	19.1353	0.0655728	0.0149891	9.08657e-06	-0.0882	0.0874	0.3128
Gut microbiota abundance (order Bacteroidales id.913)	rs62575403	C	T	20.2609	0.140055	0.0311128	7.06122e-06	0.2183	0.1696	0.198
Gut microbiota abundance (order Bacteroidales id.913)	rs72706335	T	C	20.3118	-0.22241	0.0493458	7.65526e-06	-0.0652	0.2152	0.762
Gut microbiota abundance (order Bacteroidales id.913)	rs73975615	G	A	21.871	-0.207018	0.0442633	1.21616e-06	0.9731	0.3929	0.0132501
Gut microbiota abundance (order Bacteroidales id.913)	rs7631304	G	A	23.5871	-0.0645771	0.0132957	8.36778e-07	0.0428	0.0945	0.650801
Gut microbiota abundance (order Bacteroidales id.913)	rs79585701	A	C	18.6846	0.0646823	0.0149628	9.98596e-06	-0.0182	0.0962	0.8499
Gut microbiota abundance (order Bacteroidales id.913)	rs929878	T	C	20.3693	0.0548532	0.012153	4.7338e-06	0.0401	0.0823	0.626299
Gut microbiota abundance (order Bifidobacteriales id.432)	rs10831953	G	A	18.8666	0.0537537	0.0123746	9.94741e-06	0.1312	0.0733	0.0733601
Gut microbiota abundance (order Bifidobacteriales id.432)	rs12446429	T	C	18.0375	0.0810099	0.019073	8.52884e-06	-0.0769	0.0873	0.3785
Gut microbiota abundance (order Bifidobacteriales id.432)	rs13020688	G	A	22.8842	0.0584045	0.0122081	1.57373e-06	-0.0546	0.0734	0.4565
Gut microbiota abundance (order Bifidobacteriales id.432)	rs182549	T	C	85.3605	-0.11707	0.0126703	5.94155e-20	-1.1172	0.0731	1.12099e-52
Gut microbiota abundance (order Bifidobacteriales id.432)	rs4957061	T	C	23.7582	0.0569873	0.0116907	1.1517e-06	0.0273	0.0687	0.691399
Gut microbiota abundance (order Bifidobacteriales id.432)	rs540489	T	G	20.9535	-0.0632518	0.013817	5.36809e-06	0.0874	0.0884	0.323
Gut microbiota abundance (order Bifidobacteriales id.432)	rs55888705	A	G	19.8088	0.053673	0.0120586	8.66204e-06	0.1744	0.0746	0.0194998
Gut microbiota abundance (order Bifidobacteriales id.432)	rs6899771	A	G	20.3625	-0.0914312	0.0202604	7.27998e-06	0.0179	0.1123	0.8735
Gut microbiota abundance (order Bifidobacteriales id.432)	rs7174549	T	C	19.5869	-0.0551726	0.0124655	6.86784e-06	-0.0534	0.07	0.4455
Gut microbiota abundance (order Bifidobacteriales id.432)	rs7322849	T	C	30.316	0.110676	0.0200996	1.74032e-08	0.1249	0.1175	0.2875
Gut microbiota abundance (order Bifidobacteriales id.432)	rs73797465	T	G	20.4514	-0.0942612	0.0208421	4.84953e-06	0.0964	0.1064	0.365
Gut microbiota abundance (order Bifidobacteriales id.432)	rs857444	C	T	21.0723	0.0553965	0.0120669	3.8249e-06	0.0251	0.0698	0.718701
Gut microbiota abundance (order Burkholderiales id.2874)	rs1511453	A	G	20.8536	0.0910999	0.0199479	8.00092e-06	-0.0302	0.1442	0.8342
Gut microbiota abundance (order Burkholderiales id.2874)	rs1928341	G	A	21.0807	-0.0507782	0.0110587	4.51513e-06	-0.0013	0.0684	0.9844
Gut microbiota abundance (order Burkholderiales id.2874)	rs2321387	G	A	21.5288	-0.0508514	0.0109588	3.25784e-06	0.0384	0.0681	0.5729
Gut microbiota abundance (order Burkholderiales id.2874)	rs2613606	T	C	20.9008	0.0499561	0.0109264	4.13361e-06	0.09	0.0682	0.1874
Gut microbiota abundance (order Burkholderiales id.2874)	rs4033856	T	C	24.7583	-0.0833445	0.0167489	5.66826e-07	0.17	0.1202	0.1574
Gut microbiota abundance (order Burkholderiales id.2874)	rs6087811	T	G	26.1041	-0.101587	0.0198817	2.88377e-07	-0.1156	0.1115	0.2998
Gut microbiota abundance (order Burkholderiales id.2874)	rs62191117	A	G	26.3457	0.0679995	0.0132471	2.791e-07	0.1145	0.0834	0.1698
Gut microbiota abundance (order Burkholderiales id.2874)	rs62395635	T	C	21.6181	0.109911	0.0236375	2.90228e-06	-0.1767	0.1407	0.2094
Gut microbiota abundance (order Burkholderiales id.2874)	rs75242906	C	T	18.4956	-0.120974	0.0281273	9.74518e-06	0.0414	0.1222	0.7346
Gut microbiota abundance (order Burkholderiales id.2874)	rs7638039	T	C	21.0142	0.0580987	0.012673	4.83593e-06	-0.089	0.078	0.2539
[truncated: 283 more rows]

## Sheet: Supplementary Table S2
Supplementary Table S2 The results of heterogeneity test of gut microbiota IVs
Bacterial taxa (exposure)	Q	df	P-value
genus Holdemania	13.8306	13	0.385879
genus Lachnospiraceae UCG008	10.5934	10	0.390058
genus Eubacterium hallii group	21.0863	15	0.134096
genus Ruminococcus gauvreauii group	9.79737	11	0.548701

## Sheet: Supplementary Table S3
Supplementary Table S3 The results of directional horizontal pleiotropy test for gut microbiota IVs
Bacterial taxa (exposure)	MR-Egger			MR-PRESSO (outlier-corrected results)
	Egger_Intercept	SE	P-value	P-value
genus Holdemania	-0.04	0.078	0.618279	0.47
genus Lachnospiraceae UCG008	-0.131	0.134	0.355022	0.44
genus Eubacterium hallii group	-0.109	0.05	0.0503989	0.08
genus Ruminococcus gauvreauii group	0.046	0.098	0.645441	0.56

## Sheet: Supplementary Table S4
Supplementary Table S4 The selected IVs in the MR study of causal effect of LI on gut microbiota
Bacterial taxa (outcomes)	SNP	Effect allele	Other allele	Exposure (ICP)			Outcomes (Bacterial taxa)
				Beta	SE	P-value	Beta	SE	P-value
Gut microbiota abundance (genus Eubacterium brachy group id.11296)	rs1573954	C	T	-0.3305	6.08906e-06	0.0731	0.00605173	0.0113821	0.593632
Gut microbiota abundance (genus Eubacterium brachy group id.11296)	rs17049410	T	C	0.4579	3.43803e-06	0.0986	-0.0136312	0.014664	0.372008
Gut microbiota abundance (genus Eubacterium brachy group id.11296)	rs1810088	G	T	-0.3971	7.14793e-06	0.0884	-0.00188602	0.0143979	0.810118
Gut microbiota abundance (genus Eubacterium brachy group id.11296)	rs182549	T	C	-1.1172	1.12099e-52	0.0731	-0.0145581	0.0120577	0.181242
Gut microbiota abundance (genus Eubacterium brachy group id.11296)	rs1878286	C	A	-0.361	7.88497e-06	0.0808	-0.0137085	0.0132711	0.273033
Gut microbiota abundance (genus Eubacterium brachy group id.11296)	rs2461494	A	G	-0.5498	3.99301e-06	0.1192	0.00267833	0.0187122	0.963305
Gut microbiota abundance (genus Eubacterium brachy group id.11296)	rs4851376	T	C	0.3766	2.91998e-06	0.0805	-0.00747194	0.0125862	0.58488
Gut microbiota abundance (genus Eubacterium brachy group id.11296)	rs59577900	A	G	0.6745	2.00701e-06	0.1419	0.00285239	0.0176741	0.869153
Gut microbiota abundance (genus Eubacterium brachy group id.11296)	rs6770875	G	A	-0.3087	5.25303e-06	0.0678	0.00428686	0.0110798	0.695573
Gut microbiota abundance (genus Eubacterium brachy group id.11296)	rs78479851	G	A	0.6148	4.14105e-06	0.1335	-0.0367806	0.0244843	0.122924
Gut microbiota abundance (genus Eubacterium brachy group id.11296)	rs9865980	T	C	0.3498	6.68898e-07	0.0704	0.00572575	0.0113483	0.591609
Gut microbiota abundance (genus Holdemania id.2157)	rs1573954	C	T	-0.3305	6.08906e-06	0.0731	-0.00211881	0.0153553	0.898367
Gut microbiota abundance (genus Holdemania id.2157)	rs17049410	T	C	0.4579	3.43803e-06	0.0986	0.0311068	0.019809	0.0999678
Gut microbiota abundance (genus Holdemania id.2157)	rs1810088	G	T	-0.3971	7.14793e-06	0.0884	0.00171871	0.0194278	0.911085
Gut microbiota abundance (genus Holdemania id.2157)	rs182549	T	C	-1.1172	1.12099e-52	0.0731	0.0312322	0.0159752	0.0434871
Gut microbiota abundance (genus Holdemania id.2157)	rs1878286	C	A	-0.361	7.88497e-06	0.0808	-0.00744448	0.0176884	0.682631
Gut microbiota abundance (genus Holdemania id.2157)	rs2461494	A	G	-0.5498	3.99301e-06	0.1192	-0.0194494	0.024911	0.459418
Gut microbiota abundance (genus Holdemania id.2157)	rs4851376	T	C	0.3766	2.91998e-06	0.0805	0.0215747	0.0169795	0.206985
Gut microbiota abundance (genus Holdemania id.2157)	rs59577900	A	G	0.6745	2.00701e-06	0.1419	-0.00477842	0.0240263	0.813698
Gut microbiota abundance (genus Holdemania id.2157)	rs6770875	G	A	-0.3087	5.25303e-06	0.0678	0.0107287	0.0149327	0.473868
Gut microbiota abundance (genus Holdemania id.2157)	rs78479851	G	A	0.6148	4.14105e-06	0.1335	0.0247108	0.0316499	0.461734
Gut microbiota abundance (genus Holdemania id.2157)	rs9865980	T	C	0.3498	6.68898e-07	0.0704	-0.0109536	0.0152849	0.489983
Gut microbiota abundance (genus Lachnospiraceae UCG008 id.11328)	rs1573954	C	T	-0.3305	6.08906e-06	0.0731	-0.00633837	0.0175053	0.701748
Gut microbiota abundance (genus Lachnospiraceae UCG008 id.11328)	rs17049410	T	C	0.4579	3.43803e-06	0.0986	0.0147036	0.0225224	0.531397
Gut microbiota abundance (genus Lachnospiraceae UCG008 id.11328)	rs1810088	G	T	-0.3971	7.14793e-06	0.0884	-0.0369653	0.0224012	0.0817335
Gut microbiota abundance (genus Lachnospiraceae UCG008 id.11328)	rs182549	T	C	-1.1172	1.12099e-52	0.0731	0.0213451	0.0182176	0.267699
Gut microbiota abundance (genus Lachnospiraceae UCG008 id.11328)	rs1878286	C	A	-0.361	7.88497e-06	0.0808	-0.00882622	0.0202128	0.74479
Gut microbiota abundance (genus Lachnospiraceae UCG008 id.11328)	rs2461494	A	G	-0.5498	3.99301e-06	0.1192	0.0178249	0.0294077	0.528363
Gut microbiota abundance (genus Lachnospiraceae UCG008 id.11328)	rs4851376	T	C	0.3766	2.91998e-06	0.0805	-0.000311507	0.0193122	0.993803
Gut microbiota abundance (genus Lachnospiraceae UCG008 id.11328)	rs59577900	A	G	0.6745	2.00701e-06	0.1419	-0.0240535	0.0272775	0.434498
Gut microbiota abundance (genus Lachnospiraceae UCG008 id.11328)	rs6770875	G	A	-0.3087	5.25303e-06	0.0678	0.00849064	0.0170003	0.633614
Gut microbiota abundance (genus Lachnospiraceae UCG008 id.11328)	rs78479851	G	A	0.6148	4.14105e-06	0.1335	-0.0192421	0.0370952	0.61606
Gut microbiota abundance (genus Lachnospiraceae UCG008 id.11328)	rs9865980	T	C	0.3498	6.68898e-07	0.0704	-0.00628894	0.0174639	0.736253
Gut microbiota abundance (genus Ruminococcus gauvreauii group id.11342)	rs1573954	C	T	-0.3305	6.08906e-06	0.0731	0.0211868	0.0126625	0.0915778
Gut microbiota abundance (genus Ruminococcus gauvreauii group id.11342)	rs17049410	T	C	0.4579	3.43803e-06	0.0986	-0.0486152	0.016246	0.00318464
Gut microbiota abundance (genus Ruminococcus gauvreauii group id.11342)	rs1810088	G	T	-0.3971	7.14793e-06	0.0884	-0.00761847	0.016007	0.597903
Gut microbiota abundance (genus Ruminococcus gauvreauii group id.11342)	rs182549	T	C	-1.1172	1.12099e-52	0.0731	0.0171763	0.0134145	0.239296
Gut microbiota abundance (genus Ruminococcus gauvreauii group id.11342)	rs1878286	C	A	-0.361	7.88497e-06	0.0808	-0.016235	0.0147286	0.232396
Gut microbiota abundance (genus Ruminococcus gauvreauii group id.11342)	rs2461494	A	G	-0.5498	3.99301e-06	0.1192	-0.0070584	0.0210327	0.799482
Gut microbiota abundance (genus Ruminococcus gauvreauii group id.11342)	rs4851376	T	C	0.3766	2.91998e-06	0.0805	0.0129304	0.0139624	0.350934
Gut microbiota abundance (genus Ruminococcus gauvreauii group id.11342)	rs59577900	A	G	0.6745	2.00701e-06	0.1419	0.00505343	0.0196133	0.913928
Gut microbiota abundance (genus Ruminococcus gauvreauii group id.11342)	rs6770875	G	A	-0.3087	5.25303e-06	0.0678	0.00498045	0.012333	0.668261
Gut microbiota abundance (genus Ruminococcus gauvreauii group id.11342)	rs78479851	G	A	0.6148	4.14105e-06	0.1335	0.0133486	0.0271635	0.634392
Gut microbiota abundance (genus Ruminococcus gauvreauii group id.11342)	rs9865980	T	C	0.3498	6.68898e-07	0.0704	0.0336993	0.0126265	0.00783556

## Sheet: Supplementary Table S5
Supplementary Table S5 MR estimates of causal efffect of LI on gut microbiota
Bacterial taxa (outcomes)	MR method	No.SNP	Beta	SE	OR	95%CI	P-value
genus Holdemania	Simple mode	11	-0.0102232	0.0303863	0.989829	0.93-1.05	0.743492
	MR-Egger	11	-0.0350759	0.0219113	0.965532	0.92-1.01	0.143882
	Weighted median	11	-0.0170405	0.0131582	0.983104	0.95-1.01	0.195304
	IVW	11	-0.00681678	0.0100922	0.993206	0.97-1.01	0.499388
	Weighted mode	11	-0.0250465	0.013663	0.975265	0.95-1.00	0.0966745
genus Lachnospiraceae(UCG008)	Simple mode	11	-0.0262936	0.0235782	0.974049	0.93-1.02	0.29086
	MR-Egger	11	-0.0344117	0.024993	0.966174	0.92-1.01	0.201836
	Weighted median	11	-0.0189425	0.0142852	0.981236	0.95- 1.01	0.184832
	IVW	11	-0.00972274	0.0115388	0.990324	0.97- 1.01	0.399445
	Weighted mode	11	-0.0208557	0.0150884	0.97936	0.95- 1.01	0.196991
genus Eubacterium(hallii group)	Simple mode	11	-0.00368957	0.0172147	0.996317	0.96-1.03	0.834599
	MR-Egger	11	0.0163462	0.0164745	1.01648	0.98-1.05	0.347019
	Weighted median	11	0.00819549	0.00958169	1.00823	0.98-1.03	0.39237
	IVW	11	0.00288152	0.00756456	1.00289	0.98-1.01	0.70326
	Weighted mode	11	0.0111195	0.0104694	1.01118	0.99-1.03	0.313171
genus Ruminococcus(gauvreauii group)	Simple mode	11	0.0155172	0.0221985	1.01564	0.97-1.06	0.500473
	MR-Egger	11	-0.0238509	0.0284562	0.976431	0.92-1.03	0.423639
	Weighted median	11	-0.00671795	0.011	0.993305	0.97-1.01	0.541384
	IVW	11	-0.00553968	0.01275	0.994476	0.97-1.01	0.663935
	Weighted mode	11	-0.00927009	0.011225	0.990773	0.97-1.01	0.428157
MR, Mendelian radomization; LI, lactose intolerance; SNP, Single nucleotide polymorphism; OR, Odds ratio; CI, Confidence interval; ML, Maxium likelihood; IVW, Inverse variance weighted

## Sheet: Supplementary Table S6
Supplementary Table S6 The results of heterogeneity test of LI IVs
Bacterial taxa (outcomes)	Q	df	P-value
genus Holdemania	9.939	10	0.4459
genus Lachnospiraceae UCG008	5.927	10	0.8213
genus Eubacterium hallii group	6.603	10	0.7623
genus Ruminococcus gauvreauii group	22.97	10	0.0109

## Sheet: Supplementary Table S7
Supplementary Table S7 The results of directional horizontal pleiotropy test for LI Ivs
Bacterial taxa (Outcomes)	MR-Egger
	Egger_Intercept	SE	P-value
genus Holdemania	0.017	0.012	0.18
genus Lachnospiraceae UCG008	0.015	0.014	0.294
genus Eubacterium hallii group	-0.0082	0.0089	0.382
genus Ruminococcus gauvreauii group	0.011	0.015	0.487
